# Supplementary material for: Regioselective Biocatalytic C4‐Prenylation of Unprotected Tryptophan Derivatives
Source: Chembiochem. 2022 Jul 13;23(17):e202200311. doi: 10.1002/cbic.202200311 (PMC9540666; doi:10.1002/cbic.202200311)
Supplement: Supplementary file 1 — Supporting Information [file CBIC-23-0-s001.zip]

Archive with 11 entries (11 files):
- Result_5.25_DMATS_5-hydroxy-L-trp-not-productive.pdb
- Result_6.22-DMATS_5-hydroxy-L-trp-not productive.pdb
- Result_6.84_DMATS_5-methoxy-L-trp.pdb
- Result_7.40_DMATS_tryptamine.pdb
- Result_7.46_DMATS_1-methyl-L-trp.pdb
- Result_7.61_DMATS_5-hydroxy-L-trp.pdb
- Result_8.04_DMATS_3-indolepropionic acid.pdb
- Result_8.53_DMATS_D-Trp.pdb
- Results_4.79_DMATS_L-Trp.pdb
- Results_4.93_DMATS_L-Trp.pdb
- Results_5.49_DMATS_L-Trp.pdb
