# Supplementary material for: Regioselective Biocatalytic C4‐Prenylation of Unprotected Tryptophan Derivatives
Source: Chembiochem. 2022 Jul 13;23(17):e202200311. doi: 10.1002/cbic.202200311 (PMC9540666; doi:10.1002/cbic.202200311)
Supplement: Supplementary file 1 — Supporting Information [file CBIC-23-0-s001.zip › Result_7.46_DMATS_1-methyl-L-trp.pdb]

REMARK YASARA *************************************************************
REMARK YASARA *                                                           *
REMARK YASARA *                     Y  A  S  A  R  A                      *
REMARK YASARA *                                                           *
REMARK YASARA *   Yet Another Scientific Artificial Reality Application   *
REMARK YASARA *                                                           *
REMARK YASARA *            MOLECULE STRUCTURE FILE, PDB FORMAT            *
REMARK YASARA *                                                           *
REMARK YASARA * Just use YASARA every day to make your questions go away! *
REMARK YASARA *                                                           *
REMARK YASARA *                      www.YASARA.org                       *
REMARK YASARA *                                                           *
REMARK YASARA *************************************************************
REMARK YASARA
REMARK YASARA Written on:        Tue Mar 31 08:25:30 2020
REMARK YASARA Number of models: 1
REMARK YASARA Number of atoms:   6822
REMARK YASARA Please address questions or suggestions to: Eliza@yasara.org
REMARK YASARA
SEQRES   1 B  420  ALA ALA ASN ALA SER SER ALA GLU ALA TYR ARG VAL LEU 
SEQRES   2 B  420  SER ARG ALA PHE ARG PHE ASP ASN GLU ASP GLN LYS LEU 
SEQRES   3 B  420  TRP TRP HIS SER THR ALA PRO MET PHE ALA LYS MET LEU 
SEQRES   4 B  420  GLU THR ALA ASN TYR THR THR PRO CYS GLN TYR GLN TYR 
SEQRES   5 B  420  LEU ILE THR TYR LYS GLU CYS VAL ILE PRO SER LEU GLY 
SEQRES   6 B  420  CYS TYR PRO THR ASN SER ALA PRO ARG TRP LEU SER ILE 
SEQRES   7 B  420  LEU THR ARG TYR GLY THR PRO PHE GLU LEU SER LEU ASN 
SEQRES   8 B  420  CYS SER ASN SER ILE VAL ARG TYR THR PHE GLU PRO ILE 
SEQRES   9 B  420  ASN GLN HIS THR GLY THR ASP LYS ASP PRO PHE ASN THR 
SEQRES  10 B  420  HIS ALA ILE TRP GLU SER LEU GLN HIS LEU LEU PRO LEU 
SEQRES  11 B  420  GLU LYS SER ILE ASP LEU GLU TRP PHE ARG HIS PHE LYS 
SEQRES  12 B  420  HIS ASP LEU THR LEU ASN SER GLU GLU SER ALA PHE LEU 
SEQRES  13 B  420  ALA HIS ASN ASP ARG LEU VAL GLY GLY THR ILE ARG THR 
SEQRES  14 B  420  GLN ASN LYS LEU ALA LEU ASP LEU LYS ASP GLY ARG PHE 
SEQRES  15 B  420  ALA LEU LYS THR TYR ILE TYR PRO ALA LEU LYS ALA VAL 
SEQRES  16 B  420  VAL THR GLY LYS THR ILE HIS GLU LEU VAL PHE GLY SER 
SEQRES  17 B  420  VAL ARG ARG LEU ALA VAL ARG GLU PRO ARG ILE LEU PRO 
SEQRES  18 B  420  PRO LEU ASN MET LEU GLU GLU TYR ILE ARG SER ARG GLY 
SEQRES  19 B  420  SER LYS SER THR ALA SER PRO ARG LEU VAL SER CYS ASP 
SEQRES  20 B  420  LEU THR SER PRO ALA LYS SER ARG ILE LYS ILE TYR LEU 
SEQRES  21 B  420  LEU GLU GLN MET VAL SER LEU GLU ALA MET GLU ASP LEU 
SEQRES  22 B  420  TRP THR LEU GLY GLY ARG ARG ARG ASP ALA SER THR LEU 
SEQRES  23 B  420  GLU GLY LEU SER LEU VAL ARG GLU LEU TRP ASP LEU ILE 
SEQRES  24 B  420  GLN LEU SER PRO GLY LEU LYS SER TYR PRO ALA PRO TYR 
SEQRES  25 B  420  LEU PRO LEU GLY VAL ILE PRO ASP GLU ARG LEU PRO LEU 
SEQRES  26 B  420  MET ALA ASN PHE THR LEU HIS GLN ASN ASP PRO VAL PRO 
SEQRES  27 B  420  GLU PRO GLN VAL TYR PHE THR THR PHE GLY MET ASN ASP 
SEQRES  28 B  420  MET ALA VAL ALA ASP ALA LEU THR THR PHE PHE GLU ARG 
SEQRES  29 B  420  ARG GLY TRP SER GLU MET ALA ARG THR TYR GLU THR THR 
SEQRES  30 B  420  LEU LYS SER TYR TYR PRO HIS ALA ASP HIS ASP LYS LEU 
SEQRES  31 B  420  ASN TYR LEU HIS ALA TYR ILE SER PHE SER TYR ARG ASP 
SEQRES  32 B  420  ARG THR PRO TYR LEU SER VAL TYR LEU GLN SER PHE GLU 
SEQRES  33 B  420  THR GLY ASP TRP 
ATOM      1  N   ALA B   3      -6.610  91.404  35.964  1.00 59.59           N
ATOM      2 1H   ALA B   3      -7.142  91.447  35.118  1.00 59.59           H
ATOM      3 2H   ALA B   3      -7.244  91.233  36.718  1.00 59.59           H
ATOM      4 3H   ALA B   3      -5.992  90.621  35.899  1.00 59.59           H
ATOM      5  CA  ALA B   3      -5.849  92.670  36.182  1.00 57.82           C
ATOM      6  HA  ALA B   3      -5.214  92.776  35.416  1.00 57.82           H
ATOM      7  C   ALA B   3      -5.056  92.557  37.479  1.00 55.59           C
ATOM      8  O   ALA B   3      -4.371  93.518  37.868  1.00 55.98           O
ATOM      9  CB  ALA B   3      -6.807  93.894  36.220  1.00 58.26           C
ATOM     10 1HB  ALA B   3      -7.327  93.968  35.369  1.00 58.26           H
ATOM     11 2HB  ALA B   3      -6.296  94.745  36.343  1.00 58.26           H
ATOM     12 3HB  ALA B   3      -7.460  93.815  36.974  1.00 58.26           H
ATOM     13  N   ALA B   4      -5.142  91.389  38.139  1.00 50.85           N
ATOM     14  H   ALA B   4      -5.636  90.627  37.720  1.00 50.85           H
ATOM     15  CA  ALA B   4      -4.527  91.206  39.462  1.00 44.92           C
ATOM     16  HA  ALA B   4      -4.900  91.945  40.024  1.00 44.92           H
ATOM     17  C   ALA B   4      -2.997  91.336  39.398  1.00 42.75           C
ATOM     18  O   ALA B   4      -2.365  90.923  38.430  1.00 41.86           O
ATOM     19  CB  ALA B   4      -4.933  89.884  40.082  1.00 42.52           C
ATOM     20 1HB  ALA B   4      -5.928  89.799  40.124  1.00 42.52           H
ATOM     21 2HB  ALA B   4      -4.578  89.801  41.013  1.00 42.52           H
ATOM     22 3HB  ALA B   4      -4.581  89.115  39.549  1.00 42.52           H
ATOM     23  N   ASN B   5      -2.419  91.910  40.440  1.00 38.38           N
ATOM     24  H   ASN B   5      -2.971  92.126  41.246  1.00 38.38           H
ATOM     25  CA  ASN B   5      -1.003  92.235  40.444  1.00 36.58           C
ATOM     26  HA  ASN B   5      -0.531  91.648  39.787  1.00 36.58           H
ATOM     27  C   ASN B   5      -0.475  91.987  41.851  1.00 35.25           C
ATOM     28  O   ASN B   5      -0.927  92.647  42.780  1.00 35.76           O
ATOM     29  CB  ASN B   5      -0.839  93.708  40.048  1.00 35.28           C
ATOM     30 1HB  ASN B   5      -1.268  93.854  39.157  1.00 35.28           H
ATOM     31 2HB  ASN B   5      -1.290  94.280  40.733  1.00 35.28           H
ATOM     32  CG  ASN B   5       0.604  94.139  39.952  1.00 32.59           C
ATOM     33  OD1 ASN B   5       1.465  93.691  40.731  1.00 33.80           O
ATOM     34  ND2 ASN B   5       0.893  94.982  38.972  1.00 28.92           N
ATOM     35 1HD2 ASN B   5       1.836  95.284  38.834  1.00 28.92           H
ATOM     36 2HD2 ASN B   5       0.168  95.316  38.370  1.00 28.92           H
ATOM     37  N   ALA B   6       0.455  91.039  42.020  1.00 33.85           N
ATOM     38  H   ALA B   6       0.804  90.543  41.225  1.00 33.85           H
ATOM     39  CA  ALA B   6       0.969  90.718  43.355  1.00 33.23           C
ATOM     40  HA  ALA B   6       0.159  90.376  43.831  1.00 33.23           H
ATOM     41  C   ALA B   6       1.474  91.959  44.111  1.00 33.45           C
ATOM     42  O   ALA B   6       1.389  92.005  45.320  1.00 35.34           O
ATOM     43  CB  ALA B   6       2.046  89.607  43.306  1.00 31.23           C
ATOM     44 1HB  ALA B   6       1.710  88.804  42.813  1.00 31.23           H
ATOM     45 2HB  ALA B   6       2.304  89.317  44.228  1.00 31.23           H
ATOM     46 3HB  ALA B   6       2.872  89.929  42.843  1.00 31.23           H
ATOM     47  N   SER B   7       1.974  92.974  43.419  1.00 31.58           N
ATOM     48  H   SER B   7       2.040  92.922  42.423  1.00 31.58           H
ATOM     49  CA  SER B   7       2.428  94.171  44.130  1.00 32.40           C
ATOM     50  HA  SER B   7       3.028  93.765  44.819  1.00 32.40           H
ATOM     51  C   SER B   7       1.341  94.941  44.847  1.00 33.30           C
ATOM     52  O   SER B   7       1.652  95.842  45.631  1.00 34.97           O
ATOM     53  CB  SER B   7       3.185  95.128  43.224  1.00 30.04           C
ATOM     54 1HB  SER B   7       2.677  95.312  42.382  1.00 30.04           H
ATOM     55 2HB  SER B   7       3.383  95.991  43.689  1.00 30.04           H
ATOM     56  OG  SER B   7       4.404  94.524  42.879  1.00 31.55           O
ATOM     57  HG  SER B   7       4.281  93.578  42.800  1.00 31.55           H
ATOM     58  N   SER B   8       0.081  94.635  44.550  1.00 32.47           N
ATOM     59  H   SER B   8      -0.119  93.967  43.834  1.00 32.47           H
ATOM     60  CA  SER B   8      -1.000  95.277  45.272  1.00 33.10           C
ATOM     61  HA  SER B   8      -0.651  96.197  45.449  1.00 33.10           H
ATOM     62  C   SER B   8      -1.263  94.585  46.618  1.00 31.11           C
ATOM     63  O   SER B   8      -1.922  95.164  47.458  1.00 29.09           O
ATOM     64  CB  SER B   8      -2.273  95.412  44.418  1.00 35.47           C
ATOM     65 1HB  SER B   8      -2.935  96.022  44.853  1.00 35.47           H
ATOM     66 2HB  SER B   8      -2.058  95.752  43.503  1.00 35.47           H
ATOM     67  OG  SER B   8      -2.895  94.164  44.263  1.00 36.10           O
ATOM     68  HG  SER B   8      -3.844  94.282  44.228  1.00 36.10           H
ATOM     69  N   ALA B   9      -0.700  93.386  46.838  1.00 28.97           N
ATOM     70  H   ALA B   9      -0.182  92.953  46.100  1.00 28.97           H
ATOM     71  CA  ALA B   9      -0.818  92.692  48.120  1.00 29.38           C
ATOM     72  HA  ALA B   9      -1.762  92.364  48.141  1.00 29.38           H
ATOM     73  C   ALA B   9      -0.563  93.661  49.286  1.00 30.14           C
ATOM     74  O   ALA B   9       0.518  94.253  49.405  1.00 24.97           O
ATOM     75  CB  ALA B   9       0.154  91.496  48.206  1.00 28.91           C
ATOM     76 1HB  ALA B   9       0.001  90.855  47.454  1.00 28.91           H
ATOM     77 2HB  ALA B   9       0.033  90.997  49.064  1.00 28.91           H
ATOM     78 3HB  ALA B   9       1.105  91.803  48.160  1.00 28.91           H
ATOM     79  N   GLU B  10      -1.565  93.804  50.145  1.00 28.02           N
ATOM     80  H   GLU B  10      -2.388  93.246  50.043  1.00 28.02           H
ATOM     81  CA  GLU B  10      -1.477  94.769  51.238  1.00 30.23           C
ATOM     82  HA  GLU B  10      -1.321  95.616  50.731  1.00 30.23           H
ATOM     83  C   GLU B  10      -0.279  94.580  52.199  1.00 28.20           C
ATOM     84  O   GLU B  10       0.391  95.555  52.514  1.00 29.88           O
ATOM     85  CB  GLU B  10      -2.789  94.829  52.025  1.00 31.02           C
ATOM     86 1HB  GLU B  10      -3.538  95.057  51.403  1.00 31.02           H
ATOM     87 2HB  GLU B  10      -2.964  93.939  52.446  1.00 31.02           H
ATOM     88  CG  GLU B  10      -2.712  95.885  53.115  1.00 37.84           C
ATOM     89 1HG  GLU B  10      -2.052  95.583  53.803  1.00 37.84           H
ATOM     90 2HG  GLU B  10      -2.398  96.742  52.705  1.00 37.84           H
ATOM     91  CD  GLU B  10      -4.027  96.148  53.807  1.00 41.24           C
ATOM     92  OE1 GLU B  10      -4.598  95.215  54.408  1.00 42.35           O
ATOM     93  OE2 GLU B  10      -4.468  97.319  53.775  1.00 46.46           O
ATOM     94  N   ALA B  11      -0.035  93.359  52.688  1.00 25.73           N
ATOM     95  H   ALA B  11      -0.651  92.603  52.468  1.00 25.73           H
ATOM     96  CA  ALA B  11       1.134  93.123  53.547  1.00 29.56           C
ATOM     97  HA  ALA B  11       0.978  93.735  54.322  1.00 29.56           H
ATOM     98  C   ALA B  11       2.431  93.522  52.856  1.00 27.18           C
ATOM     99  O   ALA B  11       3.340  94.093  53.492  1.00 27.60           O
ATOM    100  CB  ALA B  11       1.218  91.658  54.047  1.00 28.11           C
ATOM    101 1HB  ALA B  11       0.371  91.386  54.503  1.00 28.11           H
ATOM    102 2HB  ALA B  11       1.968  91.544  54.699  1.00 28.11           H
ATOM    103 3HB  ALA B  11       1.374  91.028  53.286  1.00 28.11           H
ATOM    104  N   TYR B  12       2.536  93.260  51.551  1.00 27.50           N
ATOM    105  H   TYR B  12       1.818  92.767  51.060  1.00 27.50           H
ATOM    106  CA  TYR B  12       3.758  93.729  50.860  1.00 28.17           C
ATOM    107  HA  TYR B  12       4.505  93.348  51.405  1.00 28.17           H
ATOM    108  C   TYR B  12       3.857  95.279  50.850  1.00 27.06           C
ATOM    109  O   TYR B  12       4.903  95.826  51.166  1.00 25.91           O
ATOM    110  CB  TYR B  12       3.885  93.156  49.453  1.00 26.11           C
ATOM    111 1HB  TYR B  12       4.253  92.228  49.513  1.00 26.11           H
ATOM    112 2HB  TYR B  12       2.979  93.129  49.032  1.00 26.11           H
ATOM    113  CG  TYR B  12       4.792  93.967  48.569  1.00 26.12           C
ATOM    114  CD1 TYR B  12       6.172  93.894  48.716  1.00 24.76           C
ATOM    115  HD1 TYR B  12       6.561  93.299  49.420  1.00 24.76           H
ATOM    116  CD2 TYR B  12       4.268  94.830  47.590  1.00 27.20           C
ATOM    117  HD2 TYR B  12       3.277  94.908  47.480  1.00 27.20           H
ATOM    118  CE1 TYR B  12       7.017  94.630  47.906  1.00 24.39           C
ATOM    119  HE1 TYR B  12       8.008  94.558  48.017  1.00 24.39           H
ATOM    120  CE2 TYR B  12       5.105  95.572  46.777  1.00 25.61           C
ATOM    121  HE2 TYR B  12       4.732  96.180  46.076  1.00 25.61           H
ATOM    122  CZ  TYR B  12       6.495  95.449  46.961  1.00 25.13           C
ATOM    123  OH  TYR B  12       7.351  96.160  46.196  1.00 25.84           O
ATOM    124  HH  TYR B  12       8.155  96.328  46.688  1.00 25.84           H
ATOM    125  N   ARG B  13       2.752  95.969  50.532  1.00 28.93           N
ATOM    126  H   ARG B  13       1.907  95.466  50.350  1.00 28.93           H
ATOM    127  CA  ARG B  13       2.735  97.441  50.440  1.00 29.74           C
ATOM    128  HA  ARG B  13       3.442  97.674  49.772  1.00 29.74           H
ATOM    129  C   ARG B  13       3.052  98.066  51.801  1.00 27.74           C
ATOM    130  O   ARG B  13       3.856  98.988  51.913  1.00 28.03           O
ATOM    131  CB  ARG B  13       1.356  97.944  49.975  1.00 31.60           C
ATOM    132 1HB  ARG B  13       0.662  97.505  50.546  1.00 31.60           H
ATOM    133 2HB  ARG B  13       1.328  98.934  50.116  1.00 31.60           H
ATOM    134  CG  ARG B  13       0.996  97.670  48.506  1.00 35.13           C
ATOM    135 1HG  ARG B  13       1.550  98.267  47.926  1.00 35.13           H
ATOM    136 2HG  ARG B  13       1.207  96.715  48.300  1.00 35.13           H
ATOM    137  CD  ARG B  13      -0.505  97.930  48.209  1.00 36.31           C
ATOM    138 1HD  ARG B  13      -0.637  98.089  47.231  1.00 36.31           H
ATOM    139 2HD  ARG B  13      -1.051  97.143  48.495  1.00 36.31           H
ATOM    140  NE  ARG B  13      -1.018  99.106  48.921  1.00 40.26           N
ATOM    141  HE  ARG B  13      -0.648  99.997  48.658  1.00 40.26           H
ATOM    142  CZ  ARG B  13      -1.939  99.088  49.892  1.00 40.19           C
ATOM    143  NH1 ARG B  13      -2.529  97.963  50.283  1.00 39.32           N
ATOM    144 1HH1 ARG B  13      -2.288  97.095  49.848  1.00 39.32           H
ATOM    145 2HH1 ARG B  13      -3.213  97.984  51.012  1.00 39.32           H
ATOM    146  NH2 ARG B  13      -2.286 100.224  50.465  1.00 42.47           N
ATOM    147 1HH2 ARG B  13      -1.863 101.081  50.172  1.00 42.47           H
ATOM    148 2HH2 ARG B  13      -2.973 100.228  51.192  1.00 42.47           H
ATOM    149  N   VAL B  14       2.388  97.551  52.834  1.00 26.22           N
ATOM    150  H   VAL B  14       1.776  96.776  52.674  1.00 26.22           H
ATOM    151  CA  VAL B  14       2.517  98.070  54.183  1.00 24.24           C
ATOM    152  HA  VAL B  14       2.377  99.054  54.070  1.00 24.24           H
ATOM    153  C   VAL B  14       3.929  97.777  54.751  1.00 25.86           C
ATOM    154  O   VAL B  14       4.568  98.674  55.253  1.00 26.77           O
ATOM    155  CB  VAL B  14       1.432  97.494  55.123  1.00 25.40           C
ATOM    156  HB  VAL B  14       1.475  96.496  55.072  1.00 25.40           H
ATOM    157  CG1 VAL B  14       1.729  97.919  56.557  1.00 24.36           C
ATOM    158 1HG1 VAL B  14       1.041  97.559  57.187  1.00 24.36           H
ATOM    159 2HG1 VAL B  14       1.733  98.915  56.642  1.00 24.36           H
ATOM    160 3HG1 VAL B  14       2.623  97.582  56.853  1.00 24.36           H
ATOM    161  CG2 VAL B  14      -0.014  97.966  54.704  1.00 26.65           C
ATOM    162 1HG2 VAL B  14      -0.706  97.588  55.318  1.00 26.65           H
ATOM    163 2HG2 VAL B  14      -0.233  97.669  53.774  1.00 26.65           H
ATOM    164 3HG2 VAL B  14      -0.088  98.963  54.734  1.00 26.65           H
ATOM    165  N   LEU B  15       4.428  96.547  54.632  1.00 24.92           N
ATOM    166  H   LEU B  15       3.875  95.825  54.216  1.00 24.92           H
ATOM    167  CA  LEU B  15       5.784  96.245  55.108  1.00 27.07           C
ATOM    168  HA  LEU B  15       5.770  96.500  56.075  1.00 27.07           H
ATOM    169  C   LEU B  15       6.848  97.080  54.367  1.00 26.57           C
ATOM    170  O   LEU B  15       7.828  97.478  54.964  1.00 25.60           O
ATOM    171  CB  LEU B  15       6.095  94.751  54.974  1.00 25.86           C
ATOM    172 1HB  LEU B  15       5.847  94.451  54.053  1.00 25.86           H
ATOM    173 2HB  LEU B  15       7.075  94.611  55.118  1.00 25.86           H
ATOM    174  CG  LEU B  15       5.313  93.915  56.002  1.00 27.80           C
ATOM    175  HG  LEU B  15       4.333  94.098  55.927  1.00 27.80           H
ATOM    176  CD1 LEU B  15       5.508  92.452  55.731  1.00 23.06           C
ATOM    177 1HD1 LEU B  15       5.005  91.895  56.392  1.00 23.06           H
ATOM    178 2HD1 LEU B  15       6.474  92.202  55.791  1.00 23.06           H
ATOM    179 3HD1 LEU B  15       5.184  92.211  54.816  1.00 23.06           H
ATOM    180  CD2 LEU B  15       5.791  94.271  57.412  1.00 24.44           C
ATOM    181 1HD2 LEU B  15       5.298  93.741  58.102  1.00 24.44           H
ATOM    182 2HD2 LEU B  15       5.643  95.241  57.606  1.00 24.44           H
ATOM    183 3HD2 LEU B  15       6.767  94.081  57.518  1.00 24.44           H
ATOM    184  N   SER B  16       6.609  97.342  53.080  1.00 25.83           N
ATOM    185  H   SER B  16       5.800  96.943  52.649  1.00 25.83           H
ATOM    186  CA  SER B  16       7.481  98.184  52.286  1.00 28.56           C
ATOM    187  HA  SER B  16       8.380  97.752  52.355  1.00 28.56           H
ATOM    188  C   SER B  16       7.522  99.609  52.849  1.00 29.50           C
ATOM    189  O   SER B  16       8.557 100.263  52.755  1.00 29.35           O
ATOM    190  CB  SER B  16       7.016  98.223  50.829  1.00 28.34           C
ATOM    191 1HB  SER B  16       6.049  98.471  50.775  1.00 28.34           H
ATOM    192 2HB  SER B  16       7.559  98.879  50.304  1.00 28.34           H
ATOM    193  OG  SER B  16       7.161  96.964  50.204  1.00 28.72           O
ATOM    194  HG  SER B  16       7.194  96.278  50.871  1.00 28.72           H
ATOM    195  N   ARG B  17       6.419 100.073  53.447  1.00 30.05           N
ATOM    196  H   ARG B  17       5.585  99.521  53.445  1.00 30.05           H
ATOM    197  CA  ARG B  17       6.422 101.392  54.110  1.00 31.27           C
ATOM    198  HA  ARG B  17       6.919 101.966  53.459  1.00 31.27           H
ATOM    199  C   ARG B  17       7.165 101.361  55.437  1.00 29.04           C
ATOM    200  O   ARG B  17       7.681 102.380  55.865  1.00 29.11           O
ATOM    201  CB  ARG B  17       5.012 101.968  54.323  1.00 32.45           C
ATOM    202 1HB  ARG B  17       4.533 101.404  54.996  1.00 32.45           H
ATOM    203 2HB  ARG B  17       5.096 102.902  54.670  1.00 32.45           H
ATOM    204  CG  ARG B  17       4.169 102.012  53.071  1.00 35.55           C
ATOM    205 1HG  ARG B  17       4.733 102.329  52.309  1.00 35.55           H
ATOM    206 2HG  ARG B  17       3.828 101.093  52.875  1.00 35.55           H
ATOM    207  CD  ARG B  17       2.998 102.940  53.225  1.00 41.09           C
ATOM    208 1HD  ARG B  17       3.345 103.866  53.374  1.00 41.09           H
ATOM    209 2HD  ARG B  17       2.462 102.916  52.381  1.00 41.09           H
ATOM    210  NE  ARG B  17       2.089 102.621  54.339  1.00 44.40           N
ATOM    211  HE  ARG B  17       2.320 102.996  55.237  1.00 44.40           H
ATOM    212  CZ  ARG B  17       0.984 101.876  54.259  1.00 45.06           C
ATOM    213  NH1 ARG B  17       0.621 101.308  53.106  1.00 44.51           N
ATOM    214 1HH1 ARG B  17       1.180 101.438  52.287  1.00 44.51           H
ATOM    215 2HH1 ARG B  17      -0.209 100.753  53.062  1.00 44.51           H
ATOM    216  NH2 ARG B  17       0.245 101.701  55.352  1.00 43.70           N
ATOM    217 1HH2 ARG B  17       0.521 102.124  56.215  1.00 43.70           H
ATOM    218 2HH2 ARG B  17      -0.586 101.146  55.310  1.00 43.70           H
ATOM    219  N   ALA B  18       7.253 100.187  56.054  1.00 26.01           N
ATOM    220  H   ALA B  18       6.924  99.366  55.588  1.00 26.01           H
ATOM    221  CA  ALA B  18       7.820 100.065  57.399  1.00 25.48           C
ATOM    222  HA  ALA B  18       7.677 100.985  57.764  1.00 25.48           H
ATOM    223  C   ALA B  18       9.309  99.776  57.475  1.00 27.13           C
ATOM    224  O   ALA B  18       9.940 100.189  58.440  1.00 25.86           O
ATOM    225  CB  ALA B  18       7.090  98.997  58.178  1.00 23.42           C
ATOM    226 1HB  ALA B  18       6.102  99.149  58.155  1.00 23.42           H
ATOM    227 2HB  ALA B  18       7.378  98.992  59.136  1.00 23.42           H
ATOM    228 3HB  ALA B  18       7.271  98.090  57.798  1.00 23.42           H
ATOM    229  N   PHE B  19       9.854  99.034  56.504  1.00 26.10           N
ATOM    230  H   PHE B  19       9.370  98.942  55.634  1.00 26.10           H
ATOM    231  CA  PHE B  19      11.138  98.352  56.677  1.00 25.82           C
ATOM    232  HA  PHE B  19      11.084  98.085  57.639  1.00 25.82           H
ATOM    233  C   PHE B  19      12.354  99.213  56.480  1.00 28.15           C
ATOM    234  O   PHE B  19      12.425 100.008  55.540  1.00 28.27           O
ATOM    235  CB  PHE B  19      11.282  97.187  55.683  1.00 25.97           C
ATOM    236 1HB  PHE B  19      10.884  97.459  54.807  1.00 25.97           H
ATOM    237 2HB  PHE B  19      12.254  96.987  55.559  1.00 25.97           H
ATOM    238  CG  PHE B  19      10.606  95.919  56.118  1.00 28.18           C
ATOM    239  CD1 PHE B  19      10.563  95.560  57.465  1.00 26.10           C
ATOM    240  HD1 PHE B  19      10.961  96.166  58.154  1.00 26.10           H
ATOM    241  CD2 PHE B  19      10.073  95.048  55.167  1.00 26.58           C
ATOM    242  HD2 PHE B  19      10.120  95.287  54.197  1.00 26.58           H
ATOM    243  CE1 PHE B  19       9.969  94.361  57.858  1.00 28.24           C
ATOM    244  HE1 PHE B  19       9.938  94.111  58.826  1.00 28.24           H
ATOM    245  CE2 PHE B  19       9.477  93.852  55.550  1.00 26.32           C
ATOM    246  HE2 PHE B  19       9.092  93.238  54.861  1.00 26.32           H
ATOM    247  CZ  PHE B  19       9.420  93.514  56.902  1.00 25.68           C
ATOM    248  HZ  PHE B  19       8.983  92.660  57.184  1.00 25.68           H
ATOM    249  N   ARG B  20      13.340  98.999  57.347  1.00 25.78           N
ATOM    250  H   ARG B  20      13.182  98.401  58.133  1.00 25.78           H
ATOM    251  CA  ARG B  20      14.622  99.610  57.174  1.00 28.09           C
ATOM    252  HA  ARG B  20      14.512 100.494  56.719  1.00 28.09           H
ATOM    253  C   ARG B  20      15.442  98.628  56.359  1.00 29.78           C
ATOM    254  O   ARG B  20      15.404  97.426  56.622  1.00 27.72           O
ATOM    255  CB  ARG B  20      15.257  99.813  58.532  1.00 27.68           C
ATOM    256 1HB  ARG B  20      14.873 100.643  58.937  1.00 27.68           H
ATOM    257 2HB  ARG B  20      15.030  99.026  59.106  1.00 27.68           H
ATOM    258  CG  ARG B  20      16.756  99.955  58.506  1.00 30.07           C
ATOM    259 1HG  ARG B  20      17.166  99.151  58.076  1.00 30.07           H
ATOM    260 2HG  ARG B  20      17.011 100.774  57.993  1.00 30.07           H
ATOM    261  CD  ARG B  20      17.258 100.074  59.896  1.00 30.17           C
ATOM    262 1HD  ARG B  20      16.902 100.915  60.302  1.00 30.17           H
ATOM    263 2HD  ARG B  20      16.942  99.288  60.427  1.00 30.17           H
ATOM    264  NE  ARG B  20      18.712 100.115  59.960  1.00 31.15           N
ATOM    265  HE  ARG B  20      19.229  99.984  59.114  1.00 31.15           H
ATOM    266  CZ  ARG B  20      19.383 100.318  61.085  1.00 32.71           C
ATOM    267  NH1 ARG B  20      18.733 100.507  62.257  1.00 30.06           N
ATOM    268 1HH1 ARG B  20      17.733 100.495  62.282  1.00 30.06           H
ATOM    269 2HH1 ARG B  20      19.252 100.659  63.098  1.00 30.06           H
ATOM    270  NH2 ARG B  20      20.707 100.350  61.042  1.00 32.42           N
ATOM    271 1HH2 ARG B  20      21.182 100.222  60.171  1.00 32.42           H
ATOM    272 2HH2 ARG B  20      21.231 100.502  61.880  1.00 32.42           H
ATOM    273  N   PHE B  21      16.154  99.118  55.348  1.00 31.03           N
ATOM    274  H   PHE B  21      16.030 100.069  55.065  1.00 31.03           H
ATOM    275  CA  PHE B  21      17.116  98.271  54.651  1.00 30.13           C
ATOM    276  HA  PHE B  21      17.111  97.377  55.098  1.00 30.13           H
ATOM    277  C   PHE B  21      18.456  98.935  54.751  1.00 32.49           C
ATOM    278  O   PHE B  21      18.566 100.135  54.511  1.00 30.72           O
ATOM    279  CB  PHE B  21      16.745  98.093  53.187  1.00 27.86           C
ATOM    280 1HB  PHE B  21      16.563  98.989  52.781  1.00 27.86           H
ATOM    281 2HB  PHE B  21      17.505  97.657  52.705  1.00 27.86           H
ATOM    282  CG  PHE B  21      15.548  97.258  52.993  1.00 27.28           C
ATOM    283  CD1 PHE B  21      15.630  95.875  53.141  1.00 26.33           C
ATOM    284  HD1 PHE B  21      16.511  95.456  53.360  1.00 26.33           H
ATOM    285  CD2 PHE B  21      14.332  97.846  52.707  1.00 26.60           C
ATOM    286  HD2 PHE B  21      14.271  98.839  52.609  1.00 26.60           H
ATOM    287  CE1 PHE B  21      14.519  95.075  52.991  1.00 27.55           C
ATOM    288  HE1 PHE B  21      14.598  94.083  53.089  1.00 27.55           H
ATOM    289  CE2 PHE B  21      13.177  97.055  52.553  1.00 27.83           C
ATOM    290  HE2 PHE B  21      12.297  97.480  52.341  1.00 27.83           H
ATOM    291  CZ  PHE B  21      13.277  95.657  52.701  1.00 27.48           C
ATOM    292  HZ  PHE B  21      12.465  95.082  52.600  1.00 27.48           H
ATOM    293  N   ASP B  22      19.469  98.159  55.104  1.00 35.55           N
ATOM    294  H   ASP B  22      19.323  97.179  55.237  1.00 35.55           H
ATOM    295  CA  ASP B  22      20.800  98.730  55.300  1.00 39.13           C
ATOM    296  HA  ASP B  22      20.625  99.682  55.552  1.00 39.13           H
ATOM    297  C   ASP B  22      21.641  98.716  54.039  1.00 37.71           C
ATOM    298  O   ASP B  22      22.657  99.404  53.964  1.00 37.25           O
ATOM    299  CB  ASP B  22      21.534  97.987  56.405  1.00 44.91           C
ATOM    300 1HB  ASP B  22      21.347  97.009  56.315  1.00 44.91           H
ATOM    301 2HB  ASP B  22      22.516  98.150  56.306  1.00 44.91           H
ATOM    302  CG  ASP B  22      21.102  98.440  57.788  1.00 47.80           C
ATOM    303  OD1 ASP B  22      20.675  99.615  57.917  1.00 46.70           O
ATOM    304  OD2 ASP B  22      21.188  97.606  58.724  1.00 50.55           O
ATOM    305  N   ASN B  23      21.237  97.911  53.061  1.00 33.49           N
ATOM    306  H   ASN B  23      20.516  97.238  53.228  1.00 33.49           H
ATOM    307  CA  ASN B  23      21.848  98.015  51.750  1.00 34.31           C
ATOM    308  HA  ASN B  23      22.126  98.975  51.712  1.00 34.31           H
ATOM    309  C   ASN B  23      20.859  97.840  50.606  1.00 33.57           C
ATOM    310  O   ASN B  23      19.693  97.442  50.808  1.00 31.84           O
ATOM    311  CB  ASN B  23      23.112  97.135  51.629  1.00 31.85           C
ATOM    312 1HB  ASN B  23      23.541  97.305  50.742  1.00 31.85           H
ATOM    313 2HB  ASN B  23      23.749  97.381  52.360  1.00 31.85           H
ATOM    314  CG  ASN B  23      22.804  95.640  51.739  1.00 33.38           C
ATOM    315  OD1 ASN B  23      21.913  95.133  51.095  1.00 31.42           O
ATOM    316  ND2 ASN B  23      23.594  94.932  52.521  1.00 36.62           N
ATOM    317 1HD2 ASN B  23      23.467  93.943  52.596  1.00 36.62           H
ATOM    318 2HD2 ASN B  23      24.320  95.384  53.039  1.00 36.62           H
ATOM    319  N   GLU B  24      21.319  98.174  49.406  1.00 34.15           N
ATOM    320  H   GLU B  24      22.251  98.527  49.328  1.00 34.15           H
ATOM    321  CA  GLU B  24      20.504  98.043  48.187  1.00 35.19           C
ATOM    322  HA  GLU B  24      19.695  98.605  48.358  1.00 35.19           H
ATOM    323  C   GLU B  24      20.090  96.600  47.934  1.00 29.59           C
ATOM    324  O   GLU B  24      18.996  96.348  47.489  1.00 26.93           O
ATOM    325  CB  GLU B  24      21.293  98.528  46.969  1.00 38.73           C
ATOM    326 1HB  GLU B  24      22.208  98.787  47.279  1.00 38.73           H
ATOM    327 2HB  GLU B  24      21.363  97.766  46.325  1.00 38.73           H
ATOM    328  CG  GLU B  24      20.724  99.706  46.212  1.00 47.35           C
ATOM    329 1HG  GLU B  24      21.351 100.478  46.317  1.00 47.35           H
ATOM    330 2HG  GLU B  24      20.662  99.456  45.246  1.00 47.35           H
ATOM    331  CD  GLU B  24      19.344 100.136  46.690  1.00 48.92           C
ATOM    332  OE1 GLU B  24      18.343  99.844  45.995  1.00 51.34           O
ATOM    333  OE2 GLU B  24      19.271 100.775  47.767  1.00 52.22           O
ATOM    334  N   ASP B  25      20.998  95.666  48.211  1.00 26.51           N
ATOM    335  H   ASP B  25      21.853  95.929  48.658  1.00 26.51           H
ATOM    336  CA  ASP B  25      20.766  94.264  47.873  1.00 28.64           C
ATOM    337  HA  ASP B  25      20.573  94.252  46.892  1.00 28.64           H
ATOM    338  C   ASP B  25      19.558  93.703  48.603  1.00 26.59           C
ATOM    339  O   ASP B  25      18.691  93.105  47.986  1.00 26.81           O
ATOM    340  CB  ASP B  25      22.006  93.439  48.149  1.00 29.59           C
ATOM    341 1HB  ASP B  25      22.325  93.629  49.078  1.00 29.59           H
ATOM    342 2HB  ASP B  25      21.778  92.469  48.066  1.00 29.59           H
ATOM    343  CG  ASP B  25      23.111  93.768  47.175  1.00 31.57           C
ATOM    344  OD1 ASP B  25      22.893  93.698  45.966  1.00 32.80           O
ATOM    345  OD2 ASP B  25      24.181  94.139  47.624  1.00 35.23           O
ATOM    346  N   GLN B  26      19.488  93.963  49.903  1.00 26.13           N
ATOM    347  H   GLN B  26      20.216  94.492  50.338  1.00 26.13           H
ATOM    348  CA  GLN B  26      18.348  93.482  50.721  1.00 26.92           C
ATOM    349  HA  GLN B  26      18.245  92.500  50.560  1.00 26.92           H
ATOM    350  C   GLN B  26      17.051  94.157  50.291  1.00 26.13           C
ATOM    351  O   GLN B  26      16.005  93.493  50.155  1.00 27.16           O
ATOM    352  CB  GLN B  26      18.651  93.712  52.196  1.00 26.72           C
ATOM    353 1HB  GLN B  26      18.823  94.684  52.354  1.00 26.72           H
ATOM    354 2HB  GLN B  26      17.871  93.417  52.747  1.00 26.72           H
ATOM    355  CG  GLN B  26      19.859  92.935  52.616  1.00 27.86           C
ATOM    356 1HG  GLN B  26      19.707  91.972  52.394  1.00 27.86           H
ATOM    357 2HG  GLN B  26      20.647  93.275  52.103  1.00 27.86           H
ATOM    358  CD  GLN B  26      20.147  93.059  54.099  1.00 31.63           C
ATOM    359  OE1 GLN B  26      19.297  93.444  54.869  1.00 33.56           O
ATOM    360  NE2 GLN B  26      21.346  92.730  54.493  1.00 32.58           N
ATOM    361 1HE2 GLN B  26      21.589  92.792  55.461  1.00 32.58           H
ATOM    362 2HE2 GLN B  26      22.023  92.416  53.827  1.00 32.58           H
ATOM    363  N   LYS B  27      17.126  95.460  50.015  1.00 26.58           N
ATOM    364  H   LYS B  27      17.988  95.947  50.156  1.00 26.58           H
ATOM    365  CA  LYS B  27      15.950  96.190  49.504  1.00 27.22           C
ATOM    366  HA  LYS B  27      15.228  96.031  50.178  1.00 27.22           H
ATOM    367  C   LYS B  27      15.429  95.631  48.156  1.00 25.47           C
ATOM    368  O   LYS B  27      14.222  95.422  47.959  1.00 23.98           O
ATOM    369  CB  LYS B  27      16.275  97.695  49.426  1.00 28.03           C
ATOM    370 1HB  LYS B  27      16.534  98.019  50.336  1.00 28.03           H
ATOM    371 2HB  LYS B  27      17.038  97.831  48.794  1.00 28.03           H
ATOM    372  CG  LYS B  27      15.104  98.527  48.942  1.00 33.10           C
ATOM    373 1HG  LYS B  27      14.790  98.149  48.071  1.00 33.10           H
ATOM    374 2HG  LYS B  27      14.371  98.459  49.619  1.00 33.10           H
ATOM    375  CD  LYS B  27      15.448 100.005  48.739  1.00 37.37           C
ATOM    376 1HD  LYS B  27      15.797 100.385  49.596  1.00 37.37           H
ATOM    377 2HD  LYS B  27      16.146 100.088  48.028  1.00 37.37           H
ATOM    378  CE  LYS B  27      14.185 100.772  48.313  1.00 41.35           C
ATOM    379 1HE  LYS B  27      13.575 100.156  47.815  1.00 41.35           H
ATOM    380 2HE  LYS B  27      13.717 101.119  49.126  1.00 41.35           H
ATOM    381  NZ  LYS B  27      14.495 101.931  47.428  1.00 45.22           N
ATOM    382 1HZ  LYS B  27      13.660 102.414  47.164  1.00 45.22           H
ATOM    383 2HZ  LYS B  27      14.954 101.631  46.592  1.00 45.22           H
ATOM    384 3HZ  LYS B  27      15.095 102.584  47.890  1.00 45.22           H
ATOM    385  N   LEU B  28      16.350  95.411  47.214  1.00 23.90           N
ATOM    386  H   LEU B  28      17.299  95.675  47.385  1.00 23.90           H
ATOM    387  CA  LEU B  28      15.996  94.790  45.934  1.00 24.85           C
ATOM    388  HA  LEU B  28      15.284  95.382  45.556  1.00 24.85           H
ATOM    389  C   LEU B  28      15.397  93.384  46.100  1.00 21.32           C
ATOM    390  O   LEU B  28      14.413  93.028  45.476  1.00 23.82           O
ATOM    391  CB  LEU B  28      17.224  94.758  45.010  1.00 24.34           C
ATOM    392 1HB  LEU B  28      17.969  94.301  45.495  1.00 24.34           H
ATOM    393 2HB  LEU B  28      16.987  94.234  44.192  1.00 24.34           H
ATOM    394  CG  LEU B  28      17.729  96.123  44.559  1.00 26.92           C
ATOM    395  HG  LEU B  28      17.896  96.671  45.378  1.00 26.92           H
ATOM    396  CD1 LEU B  28      19.030  95.963  43.760  1.00 27.56           C
ATOM    397 1HD1 LEU B  28      19.375  96.851  43.456  1.00 27.56           H
ATOM    398 2HD1 LEU B  28      18.885  95.396  42.949  1.00 27.56           H
ATOM    399 3HD1 LEU B  28      19.741  95.530  44.315  1.00 27.56           H
ATOM    400  CD2 LEU B  28      16.700  96.881  43.761  1.00 28.22           C
ATOM    401 1HD2 LEU B  28      17.053  97.772  43.476  1.00 28.22           H
ATOM    402 2HD2 LEU B  28      15.872  97.036  44.300  1.00 28.22           H
ATOM    403 3HD2 LEU B  28      16.441  96.375  42.938  1.00 28.22           H
ATOM    404  N   TRP B  29      16.021  92.578  46.942  1.00 23.71           N
ATOM    405  H   TRP B  29      16.854  92.904  47.389  1.00 23.71           H
ATOM    406  CA  TRP B  29      15.546  91.237  47.245  1.00 22.01           C
ATOM    407  HA  TRP B  29      15.549  90.717  46.391  1.00 22.01           H
ATOM    408  C   TRP B  29      14.123  91.285  47.775  1.00 23.72           C
ATOM    409  O   TRP B  29      13.231  90.503  47.352  1.00 24.42           O
ATOM    410  CB  TRP B  29      16.489  90.620  48.285  1.00 23.84           C
ATOM    411 1HB  TRP B  29      16.970  91.359  48.756  1.00 23.84           H
ATOM    412 2HB  TRP B  29      15.942  90.105  48.944  1.00 23.84           H
ATOM    413  CG  TRP B  29      17.526  89.685  47.720  1.00 20.89           C
ATOM    414  CD1 TRP B  29      18.898  89.763  47.850  1.00 21.33           C
ATOM    415  HD1 TRP B  29      19.388  90.493  48.325  1.00 21.33           H
ATOM    416  CD2 TRP B  29      17.259  88.490  46.986  1.00 21.81           C
ATOM    417  NE1 TRP B  29      19.494  88.684  47.227  1.00 22.15           N
ATOM    418  HE1 TRP B  29      20.477  88.502  47.189  1.00 22.15           H
ATOM    419  CE2 TRP B  29      18.508  87.900  46.667  1.00 21.76           C
ATOM    420  CE3 TRP B  29      16.085  87.880  46.526  1.00 19.80           C
ATOM    421  HE3 TRP B  29      15.191  88.282  46.725  1.00 19.80           H
ATOM    422  CZ2 TRP B  29      18.606  86.708  45.933  1.00 20.85           C
ATOM    423  HZ2 TRP B  29      19.496  86.306  45.716  1.00 20.85           H
ATOM    424  CZ3 TRP B  29      16.187  86.691  45.779  1.00 20.61           C
ATOM    425  HZ3 TRP B  29      15.358  86.256  45.428  1.00 20.61           H
ATOM    426  CH2 TRP B  29      17.434  86.110  45.521  1.00 22.21           C
ATOM    427  HH2 TRP B  29      17.476  85.242  45.027  1.00 22.21           H
ATOM    428  N   TRP B  30      13.879  92.232  48.679  1.00 20.80           N
ATOM    429  H   TRP B  30      14.604  92.862  48.958  1.00 20.80           H
ATOM    430  CA  TRP B  30      12.563  92.341  49.250  1.00 20.72           C
ATOM    431  HA  TRP B  30      12.369  91.443  49.645  1.00 20.72           H
ATOM    432  C   TRP B  30      11.546  92.685  48.129  1.00 22.85           C
ATOM    433  O   TRP B  30      10.541  91.985  47.936  1.00 23.03           O
ATOM    434  CB  TRP B  30      12.542  93.394  50.376  1.00 18.19           C
ATOM    435 1HB  TRP B  30      12.950  93.008  51.203  1.00 18.19           H
ATOM    436 2HB  TRP B  30      13.063  94.199  50.092  1.00 18.19           H
ATOM    437  CG  TRP B  30      11.115  93.813  50.680  1.00 20.90           C
ATOM    438  CD1 TRP B  30      10.481  94.933  50.244  1.00 19.76           C
ATOM    439  HD1 TRP B  30      10.898  95.641  49.674  1.00 19.76           H
ATOM    440  CD2 TRP B  30      10.167  93.086  51.468  1.00 20.10           C
ATOM    441  NE1 TRP B  30       9.164  94.952  50.706  1.00 21.06           N
ATOM    442  HE1 TRP B  30       8.490  95.667  50.523  1.00 21.06           H
ATOM    443  CE2 TRP B  30       8.953  93.822  51.453  1.00 20.41           C
ATOM    444  CE3 TRP B  30      10.222  91.883  52.178  1.00 19.92           C
ATOM    445  HE3 TRP B  30      11.065  91.347  52.220  1.00 19.92           H
ATOM    446  CZ2 TRP B  30       7.807  93.398  52.125  1.00 22.31           C
ATOM    447  HZ2 TRP B  30       6.967  93.941  52.109  1.00 22.31           H
ATOM    448  CZ3 TRP B  30       9.039  91.446  52.839  1.00 21.43           C
ATOM    449  HZ3 TRP B  30       9.045  90.577  53.333  1.00 21.43           H
ATOM    450  CH2 TRP B  30       7.871  92.209  52.810  1.00 20.79           C
ATOM    451  HH2 TRP B  30       7.062  91.883  53.299  1.00 20.79           H
ATOM    452  N   HIS B  31      11.806  93.746  47.369  1.00 22.81           N
ATOM    453  H   HIS B  31      12.642  94.275  47.514  1.00 22.81           H
ATOM    454  CA  HIS B  31      10.869  94.132  46.327  1.00 25.40           C
ATOM    455  HA  HIS B  31       9.981  94.132  46.786  1.00 25.40           H
ATOM    456  C   HIS B  31      10.755  93.113  45.207  1.00 26.60           C
ATOM    457  O   HIS B  31       9.706  92.999  44.592  1.00 27.22           O
ATOM    458  CB  HIS B  31      11.202  95.537  45.807  1.00 26.98           C
ATOM    459 1HB  HIS B  31      12.175  95.584  45.581  1.00 26.98           H
ATOM    460 2HB  HIS B  31      10.660  95.723  44.988  1.00 26.98           H
ATOM    461  CG  HIS B  31      10.905  96.601  46.815  1.00 29.07           C
ATOM    462  ND1 HIS B  31       9.613  96.911  47.190  1.00 28.14           N
ATOM    463  HD1 HIS B  31       8.788  96.473  46.834  1.00 28.14           H
ATOM    464  CD2 HIS B  31      11.717  97.386  47.561  1.00 26.30           C
ATOM    465  HD2 HIS B  31      12.717  97.397  47.543  1.00 26.30           H
ATOM    466  CE1 HIS B  31       9.636  97.877  48.092  1.00 27.41           C
ATOM    467  HE1 HIS B  31       8.837  98.313  48.506  1.00 27.41           H
ATOM    468  NE2 HIS B  31      10.901  98.167  48.351  1.00 30.71           N
ATOM    469  N   SER B  32      11.839  92.375  44.953  1.00 27.65           N
ATOM    470  H   SER B  32      12.665  92.511  45.499  1.00 27.65           H
ATOM    471  CA  SER B  32      11.838  91.377  43.896  1.00 26.00           C
ATOM    472  HA  SER B  32      11.492  91.854  43.088  1.00 26.00           H
ATOM    473  C   SER B  32      10.910  90.215  44.214  1.00 26.44           C
ATOM    474  O   SER B  32      10.154  89.734  43.326  1.00 24.01           O
ATOM    475  CB  SER B  32      13.252  90.869  43.659  1.00 26.13           C
ATOM    476 1HB  SER B  32      13.863  91.616  43.398  1.00 26.13           H
ATOM    477 2HB  SER B  32      13.611  90.413  44.473  1.00 26.13           H
ATOM    478  OG  SER B  32      13.229  89.929  42.602  1.00 26.31           O
ATOM    479  HG  SER B  32      13.224  89.043  42.963  1.00 26.31           H
ATOM    480  N   THR B  33      10.953  89.782  45.484  1.00 26.33           N
ATOM    481  H   THR B  33      11.443  90.326  46.165  1.00 26.33           H
ATOM    482  CA  THR B  33      10.299  88.526  45.907  1.00 24.80           C
ATOM    483  HA  THR B  33      10.045  88.131  45.024  1.00 24.80           H
ATOM    484  C   THR B  33       9.043  88.693  46.729  1.00 25.39           C
ATOM    485  O   THR B  33       8.160  87.862  46.655  1.00 25.39           O
ATOM    486  CB  THR B  33      11.253  87.650  46.732  1.00 21.86           C
ATOM    487  HB  THR B  33      10.780  86.865  47.132  1.00 21.86           H
ATOM    488  OG1 THR B  33      11.738  88.407  47.847  1.00 24.29           O
ATOM    489  HG1 THR B  33      11.846  89.322  47.589  1.00 24.29           H
ATOM    490  CG2 THR B  33      12.434  87.197  45.840  1.00 18.41           C
ATOM    491 1HG2 THR B  33      13.072  86.624  46.354  1.00 18.41           H
ATOM    492 2HG2 THR B  33      12.942  87.984  45.490  1.00 18.41           H
ATOM    493 3HG2 THR B  33      12.109  86.668  45.056  1.00 18.41           H
ATOM    494  N   ALA B  34       8.974  89.758  47.526  1.00 22.94           N
ATOM    495  H   ALA B  34       9.690  90.455  47.483  1.00 22.94           H
ATOM    496  CA  ALA B  34       7.866  89.921  48.462  1.00 24.45           C
ATOM    497  HA  ALA B  34       7.877  89.045  48.944  1.00 24.45           H
ATOM    498  C   ALA B  34       6.460  90.074  47.815  1.00 25.43           C
ATOM    499  O   ALA B  34       5.486  89.562  48.365  1.00 27.27           O
ATOM    500  CB  ALA B  34       8.149  91.075  49.415  1.00 17.50           C
ATOM    501 1HB  ALA B  34       9.052  90.981  49.834  1.00 17.50           H
ATOM    502 2HB  ALA B  34       7.472  91.107  50.150  1.00 17.50           H
ATOM    503 3HB  ALA B  34       8.123  91.951  48.934  1.00 17.50           H
ATOM    504  N   PRO B  35       6.348  90.753  46.659  1.00 25.19           N
ATOM    505  CA  PRO B  35       4.985  90.831  46.140  1.00 26.75           C
ATOM    506  HA  PRO B  35       4.401  91.280  46.817  1.00 26.75           H
ATOM    507  C   PRO B  35       4.383  89.456  45.900  1.00 26.14           C
ATOM    508  O   PRO B  35       3.222  89.249  46.252  1.00 25.54           O
ATOM    509  CB  PRO B  35       5.145  91.576  44.793  1.00 24.55           C
ATOM    510 1HB  PRO B  35       5.315  90.939  44.041  1.00 24.55           H
ATOM    511 2HB  PRO B  35       4.339  92.130  44.585  1.00 24.55           H
ATOM    512  CG  PRO B  35       6.347  92.457  45.018  1.00 25.29           C
ATOM    513 1HG  PRO B  35       6.745  92.746  44.147  1.00 25.29           H
ATOM    514 2HG  PRO B  35       6.102  93.263  45.556  1.00 25.29           H
ATOM    515  CD  PRO B  35       7.293  91.507  45.799  1.00 24.84           C
ATOM    516 1HD  PRO B  35       7.784  90.884  45.190  1.00 24.84           H
ATOM    517 2HD  PRO B  35       7.949  92.011  46.360  1.00 24.84           H
ATOM    518  N   MET B  36       5.144  88.535  45.311  1.00 25.24           N
ATOM    519  H   MET B  36       6.071  88.774  45.021  1.00 25.24           H
ATOM    520  CA  MET B  36       4.638  87.159  45.079  1.00 26.14           C
ATOM    521  HA  MET B  36       3.755  87.276  44.625  1.00 26.14           H
ATOM    522  C   MET B  36       4.443  86.386  46.386  1.00 27.34           C
ATOM    523  O   MET B  36       3.463  85.643  46.543  1.00 28.09           O
ATOM    524  CB  MET B  36       5.609  86.386  44.199  1.00 24.48           C
ATOM    525 1HB  MET B  36       5.572  86.787  43.284  1.00 24.48           H
ATOM    526 2HB  MET B  36       6.525  86.509  44.580  1.00 24.48           H
ATOM    527  CG  MET B  36       5.360  84.886  44.061  1.00 25.60           C
ATOM    528 1HG  MET B  36       5.424  84.510  44.985  1.00 25.60           H
ATOM    529 2HG  MET B  36       4.422  84.792  43.727  1.00 25.60           H
ATOM    530  SD  MET B  36       6.607  84.191  42.913  1.00 26.97           S
ATOM    531  CE  MET B  36       6.279  82.440  43.106  1.00 25.39           C
ATOM    532 1HE  MET B  36       6.890  81.895  42.532  1.00 25.39           H
ATOM    533 2HE  MET B  36       5.338  82.221  42.847  1.00 25.39           H
ATOM    534 3HE  MET B  36       6.412  82.153  44.055  1.00 25.39           H
ATOM    535  N   PHE B  37       5.409  86.528  47.297  1.00 24.95           N
ATOM    536  H   PHE B  37       6.193  87.111  47.083  1.00 24.95           H
ATOM    537  CA  PHE B  37       5.360  85.858  48.602  1.00 22.57           C
ATOM    538  HA  PHE B  37       5.320  84.870  48.456  1.00 22.57           H
ATOM    539  C   PHE B  37       4.090  86.335  49.367  1.00 24.90           C
ATOM    540  O   PHE B  37       3.324  85.529  49.858  1.00 24.48           O
ATOM    541  CB  PHE B  37       6.641  86.209  49.364  1.00 21.87           C
ATOM    542 1HB  PHE B  37       7.413  86.112  48.736  1.00 21.87           H
ATOM    543 2HB  PHE B  37       6.574  87.160  49.665  1.00 21.87           H
ATOM    544  CG  PHE B  37       6.928  85.356  50.586  1.00 23.16           C
ATOM    545  CD1 PHE B  37       8.197  85.401  51.165  1.00 23.34           C
ATOM    546  HD1 PHE B  37       8.900  85.989  50.765  1.00 23.34           H
ATOM    547  CD2 PHE B  37       5.960  84.532  51.174  1.00 22.05           C
ATOM    548  HD2 PHE B  37       5.044  84.490  50.776  1.00 22.05           H
ATOM    549  CE1 PHE B  37       8.496  84.647  52.281  1.00 23.31           C
ATOM    550  HE1 PHE B  37       9.417  84.685  52.668  1.00 23.31           H
ATOM    551  CE2 PHE B  37       6.257  83.751  52.330  1.00 22.98           C
ATOM    552  HE2 PHE B  37       5.559  83.159  52.734  1.00 22.98           H
ATOM    553  CZ  PHE B  37       7.520  83.821  52.886  1.00 22.74           C
ATOM    554  HZ  PHE B  37       7.741  83.294  53.706  1.00 22.74           H
ATOM    555  N   ALA B  38       3.861  87.637  49.444  1.00 25.66           N
ATOM    556  H   ALA B  38       4.509  88.277  49.032  1.00 25.66           H
ATOM    557  CA  ALA B  38       2.670  88.152  50.125  1.00 28.11           C
ATOM    558  HA  ALA B  38       2.698  87.746  51.038  1.00 28.11           H
ATOM    559  C   ALA B  38       1.387  87.719  49.400  1.00 29.41           C
ATOM    560  O   ALA B  38       0.400  87.337  50.040  1.00 28.51           O
ATOM    561  CB  ALA B  38       2.722  89.688  50.208  1.00 26.13           C
ATOM    562 1HB  ALA B  38       3.551  89.994  50.677  1.00 26.13           H
ATOM    563 2HB  ALA B  38       1.935  90.047  50.710  1.00 26.13           H
ATOM    564 3HB  ALA B  38       2.717  90.097  49.295  1.00 26.13           H
ATOM    565  N   LYS B  39       1.389  87.813  48.069  1.00 28.86           N
ATOM    566  H   LYS B  39       2.201  88.145  47.589  1.00 28.86           H
ATOM    567  CA  LYS B  39       0.188  87.424  47.312  1.00 30.85           C
ATOM    568  HA  LYS B  39      -0.574  87.949  47.691  1.00 30.85           H
ATOM    569  C   LYS B  39      -0.077  85.926  47.503  1.00 30.00           C
ATOM    570  O   LYS B  39      -1.218  85.511  47.644  1.00 29.32           O
ATOM    571  CB  LYS B  39       0.310  87.804  45.837  1.00 26.67           C
ATOM    572 1HB  LYS B  39       0.386  88.800  45.784  1.00 26.67           H
ATOM    573 2HB  LYS B  39       1.147  87.386  45.483  1.00 26.67           H
ATOM    574  CG  LYS B  39      -0.867  87.361  44.942  1.00 27.92           C
ATOM    575 1HG  LYS B  39      -0.651  87.580  43.991  1.00 27.92           H
ATOM    576 2HG  LYS B  39      -0.992  86.373  45.037  1.00 27.92           H
ATOM    577  CD  LYS B  39      -2.180  88.063  45.323  1.00 30.26           C
ATOM    578 1HD  LYS B  39      -2.542  87.657  46.162  1.00 30.26           H
ATOM    579 2HD  LYS B  39      -2.005  89.036  45.472  1.00 30.26           H
ATOM    580  CE  LYS B  39      -3.202  87.882  44.167  1.00 31.42           C
ATOM    581 1HE  LYS B  39      -2.785  88.119  43.290  1.00 31.42           H
ATOM    582 2HE  LYS B  39      -3.532  86.939  44.135  1.00 31.42           H
ATOM    583  NZ  LYS B  39      -4.357  88.784  44.405  1.00 39.07           N
ATOM    584 1HZ  LYS B  39      -5.038  88.694  43.678  1.00 39.07           H
ATOM    585 2HZ  LYS B  39      -4.065  89.740  44.436  1.00 39.07           H
ATOM    586 3HZ  LYS B  39      -4.805  88.571  45.273  1.00 39.07           H
ATOM    587  N   MET B  40       0.987  85.131  47.553  1.00 28.18           N
ATOM    588  H   MET B  40       1.903  85.516  47.438  1.00 28.18           H
ATOM    589  CA  MET B  40       0.823  83.695  47.775  1.00 28.27           C
ATOM    590  HA  MET B  40       0.173  83.407  47.072  1.00 28.27           H
ATOM    591  C   MET B  40       0.227  83.400  49.156  1.00 28.41           C
ATOM    592  O   MET B  40      -0.684  82.568  49.288  1.00 28.10           O
ATOM    593  CB  MET B  40       2.139  82.946  47.573  1.00 27.29           C
ATOM    594 1HB  MET B  40       2.538  83.233  46.702  1.00 27.29           H
ATOM    595 2HB  MET B  40       2.759  83.186  48.320  1.00 27.29           H
ATOM    596  CG  MET B  40       1.952  81.419  47.554  1.00 26.72           C
ATOM    597 1HG  MET B  40       1.509  81.182  48.419  1.00 26.72           H
ATOM    598 2HG  MET B  40       1.330  81.225  46.796  1.00 26.72           H
ATOM    599  SD  MET B  40       3.540  80.610  47.358  1.00 30.18           S
ATOM    600  CE  MET B  40       3.798  80.896  45.598  1.00 27.34           C
ATOM    601 1HE  MET B  40       4.665  80.502  45.294  1.00 27.34           H
ATOM    602 2HE  MET B  40       3.817  81.875  45.393  1.00 27.34           H
ATOM    603 3HE  MET B  40       3.066  80.482  45.057  1.00 27.34           H
ATOM    604  N   LEU B  41       0.709  84.102  50.178  1.00 27.13           N
ATOM    605  H   LEU B  41       1.460  84.744  50.023  1.00 27.13           H
ATOM    606  CA  LEU B  41       0.156  83.950  51.533  1.00 27.54           C
ATOM    607  HA  LEU B  41       0.225  82.977  51.754  1.00 27.54           H
ATOM    608  C   LEU B  41      -1.313  84.383  51.581  1.00 29.82           C
ATOM    609  O   LEU B  41      -2.166  83.734  52.183  1.00 30.38           O
ATOM    610  CB  LEU B  41       0.971  84.797  52.515  1.00 25.91           C
ATOM    611 1HB  LEU B  41       1.004  85.731  52.160  1.00 25.91           H
ATOM    612 2HB  LEU B  41       0.494  84.791  53.394  1.00 25.91           H
ATOM    613  CG  LEU B  41       2.411  84.337  52.759  1.00 23.40           C
ATOM    614  HG  LEU B  41       2.857  84.146  51.885  1.00 23.40           H
ATOM    615  CD1 LEU B  41       3.147  85.481  53.510  1.00 21.96           C
ATOM    616 1HD1 LEU B  41       4.098  85.234  53.697  1.00 21.96           H
ATOM    617 2HD1 LEU B  41       2.704  85.679  54.384  1.00 21.96           H
ATOM    618 3HD1 LEU B  41       3.149  86.322  52.969  1.00 21.96           H
ATOM    619  CD2 LEU B  41       2.459  83.014  53.538  1.00 22.84           C
ATOM    620 1HD2 LEU B  41       3.403  82.723  53.692  1.00 22.84           H
ATOM    621 2HD2 LEU B  41       1.991  82.286  53.037  1.00 22.84           H
ATOM    622 3HD2 LEU B  41       2.017  83.107  54.430  1.00 22.84           H
ATOM    623  N   GLU B  42      -1.595  85.503  50.940  1.00 31.06           N
ATOM    624  H   GLU B  42      -0.856  86.024  50.513  1.00 31.06           H
ATOM    625  CA  GLU B  42      -2.951  85.989  50.844  1.00 34.86           C
ATOM    626  HA  GLU B  42      -3.222  86.203  51.783  1.00 34.86           H
ATOM    627  C   GLU B  42      -3.872  84.946  50.250  1.00 32.75           C
ATOM    628  O   GLU B  42      -4.909  84.670  50.822  1.00 33.71           O
ATOM    629  CB  GLU B  42      -2.987  87.203  49.959  1.00 35.68           C
ATOM    630 1HB  GLU B  42      -2.205  87.174  49.336  1.00 35.68           H
ATOM    631 2HB  GLU B  42      -3.836  87.194  49.430  1.00 35.68           H
ATOM    632  CG  GLU B  42      -2.930  88.469  50.678  1.00 39.77           C
ATOM    633 1HG  GLU B  42      -3.525  88.410  51.480  1.00 39.77           H
ATOM    634 2HG  GLU B  42      -1.988  88.629  50.972  1.00 39.77           H
ATOM    635  CD  GLU B  42      -3.383  89.586  49.789  1.00 40.42           C
ATOM    636  OE1 GLU B  42      -3.834  89.305  48.647  1.00 41.87           O
ATOM    637  OE2 GLU B  42      -3.289  90.740  50.222  1.00 40.89           O
ATOM    638  N   THR B  43      -3.481  84.355  49.126  1.00 31.82           N
ATOM    639  H   THR B  43      -2.556  84.506  48.779  1.00 31.82           H
ATOM    640  CA  THR B  43      -4.396  83.489  48.400  1.00 34.76           C
ATOM    641  HA  THR B  43      -5.280  83.948  48.490  1.00 34.76           H
ATOM    642  C   THR B  43      -4.456  82.115  49.036  1.00 36.05           C
ATOM    643  O   THR B  43      -5.440  81.409  48.829  1.00 36.04           O
ATOM    644  CB  THR B  43      -4.039  83.367  46.915  1.00 35.89           C
ATOM    645  HB  THR B  43      -4.625  82.700  46.454  1.00 35.89           H
ATOM    646  OG1 THR B  43      -2.685  82.920  46.802  1.00 39.88           O
ATOM    647  HG1 THR B  43      -2.666  81.963  46.777  1.00 39.88           H
ATOM    648  CG2 THR B  43      -4.141  84.711  46.248  1.00 35.51           C
ATOM    649 1HG2 THR B  43      -3.911  84.648  45.277  1.00 35.51           H
ATOM    650 2HG2 THR B  43      -3.517  85.369  46.670  1.00 35.51           H
ATOM    651 3HG2 THR B  43      -5.069  85.078  46.321  1.00 35.51           H
ATOM    652  N   ALA B  44      -3.422  81.741  49.807  1.00 33.52           N
ATOM    653  H   ALA B  44      -2.617  82.332  49.859  1.00 33.52           H
ATOM    654  CA  ALA B  44      -3.437  80.494  50.573  1.00 34.39           C
ATOM    655  HA  ALA B  44      -3.942  79.867  49.979  1.00 34.39           H
ATOM    656  C   ALA B  44      -4.205  80.632  51.873  1.00 34.24           C
ATOM    657  O   ALA B  44      -4.176  79.731  52.711  1.00 36.31           O
ATOM    658  CB  ALA B  44      -1.984  79.978  50.862  1.00 30.43           C
ATOM    659 1HB  ALA B  44      -1.463  79.881  50.014  1.00 30.43           H
ATOM    660 2HB  ALA B  44      -2.004  79.086  51.314  1.00 30.43           H
ATOM    661 3HB  ALA B  44      -1.490  80.613  51.456  1.00 30.43           H
ATOM    662  N   ASN B  45      -4.869  81.774  52.033  1.00 36.16           N
ATOM    663  H   ASN B  45      -4.805  82.454  51.302  1.00 36.16           H
ATOM    664  CA  ASN B  45      -5.684  82.107  53.197  1.00 37.48           C
ATOM    665  HA  ASN B  45      -5.900  83.067  53.018  1.00 37.48           H
ATOM    666  C   ASN B  45      -4.967  82.138  54.546  1.00 35.33           C
ATOM    667  O   ASN B  45      -5.547  81.842  55.568  1.00 33.55           O
ATOM    668  CB  ASN B  45      -6.956  81.254  53.228  1.00 43.81           C
ATOM    669 1HB  ASN B  45      -6.707  80.288  53.299  1.00 43.81           H
ATOM    670 2HB  ASN B  45      -7.512  81.515  54.017  1.00 43.81           H
ATOM    671  CG  ASN B  45      -7.775  81.443  51.987  1.00 48.21           C
ATOM    672  OD1 ASN B  45      -8.194  82.556  51.681  1.00 50.38           O
ATOM    673  ND2 ASN B  45      -7.957  80.370  51.223  1.00 51.26           N
ATOM    674 1HD2 ASN B  45      -8.453  80.450  50.359  1.00 51.26           H
ATOM    675 2HD2 ASN B  45      -7.598  79.483  51.513  1.00 51.26           H
ATOM    676  N   TYR B  46      -3.707  82.545  54.550  1.00 32.18           N
ATOM    677  H   TYR B  46      -3.219  82.671  53.687  1.00 32.18           H
ATOM    678  CA  TYR B  46      -3.040  82.806  55.803  1.00 31.36           C
ATOM    679  HA  TYR B  46      -3.131  81.968  56.342  1.00 31.36           H
ATOM    680  C   TYR B  46      -3.711  83.979  56.501  1.00 32.51           C
ATOM    681  O   TYR B  46      -4.120  84.942  55.854  1.00 32.77           O
ATOM    682  CB  TYR B  46      -1.568  83.130  55.563  1.00 29.40           C
ATOM    683 1HB  TYR B  46      -1.483  83.696  54.743  1.00 29.40           H
ATOM    684 2HB  TYR B  46      -1.206  83.628  56.351  1.00 29.40           H
ATOM    685  CG  TYR B  46      -0.749  81.897  55.369  1.00 28.43           C
ATOM    686  CD1 TYR B  46       0.125  81.461  56.374  1.00 28.38           C
ATOM    687  HD1 TYR B  46       0.203  81.988  57.220  1.00 28.38           H
ATOM    688  CD2 TYR B  46      -0.871  81.130  54.210  1.00 28.42           C
ATOM    689  HD2 TYR B  46      -1.504  81.417  53.491  1.00 28.42           H
ATOM    690  CE1 TYR B  46       0.894  80.296  56.212  1.00 28.45           C
ATOM    691  HE1 TYR B  46       1.527  80.003  56.928  1.00 28.45           H
ATOM    692  CE2 TYR B  46      -0.112  79.955  54.041  1.00 26.82           C
ATOM    693  HE2 TYR B  46      -0.203  79.413  53.206  1.00 26.82           H
ATOM    694  CZ  TYR B  46       0.762  79.556  55.042  1.00 26.97           C
ATOM    695  OH  TYR B  46       1.509  78.423  54.880  1.00 26.69           O
ATOM    696  HH  TYR B  46       0.930  77.662  54.842  1.00 26.69           H
ATOM    697  N   THR B  47      -3.799  83.930  57.823  1.00 32.95           N
ATOM    698  H   THR B  47      -3.507  83.119  58.330  1.00 32.95           H
ATOM    699  CA  THR B  47      -4.340  85.108  58.520  1.00 34.67           C
ATOM    700  HA  THR B  47      -5.231  85.273  58.098  1.00 34.67           H
ATOM    701  C   THR B  47      -3.415  86.318  58.332  1.00 35.49           C
ATOM    702  O   THR B  47      -2.192  86.166  58.108  1.00 34.93           O
ATOM    703  CB  THR B  47      -4.565  84.846  59.993  1.00 34.50           C
ATOM    704  HB  THR B  47      -4.950  85.653  60.441  1.00 34.50           H
ATOM    705  OG1 THR B  47      -3.293  84.617  60.643  1.00 31.35           O
ATOM    706  HG1 THR B  47      -3.423  84.566  61.590  1.00 31.35           H
ATOM    707  CG2 THR B  47      -5.485  83.603  60.145  1.00 31.84           C
ATOM    708 1HG2 THR B  47      -5.656  83.399  61.109  1.00 31.84           H
ATOM    709 2HG2 THR B  47      -5.067  82.795  59.730  1.00 31.84           H
ATOM    710 3HG2 THR B  47      -6.368  83.755  59.702  1.00 31.84           H
ATOM    711  N   THR B  48      -4.014  87.508  58.404  1.00 33.93           N
ATOM    712  H   THR B  48      -5.011  87.539  58.480  1.00 33.93           H
ATOM    713  CA  THR B  48      -3.275  88.766  58.376  1.00 35.87           C
ATOM    714  HA  THR B  48      -2.939  88.808  57.435  1.00 35.87           H
ATOM    715  C   THR B  48      -2.060  88.750  59.326  1.00 34.50           C
ATOM    716  O   THR B  48      -0.990  89.097  58.897  1.00 32.68           O
ATOM    717  CB  THR B  48      -4.200  89.984  58.657  1.00 36.47           C
ATOM    718  HB  THR B  48      -4.759  89.827  59.471  1.00 36.47           H
ATOM    719  OG1 THR B  48      -5.070  90.152  57.543  1.00 37.89           O
ATOM    720  HG1 THR B  48      -4.554  90.190  56.738  1.00 37.89           H
ATOM    721  CG2 THR B  48      -3.409  91.272  58.819  1.00 38.02           C
ATOM    722 1HG2 THR B  48      -4.017  92.046  58.999  1.00 38.02           H
ATOM    723 2HG2 THR B  48      -2.886  91.478  57.992  1.00 38.02           H
ATOM    724 3HG2 THR B  48      -2.765  91.203  59.581  1.00 38.02           H
ATOM    725  N   PRO B  49      -2.239  88.358  60.612  1.00 36.00           N
ATOM    726  CA  PRO B  49      -1.047  88.339  61.471  1.00 34.82           C
ATOM    727  HA  PRO B  49      -0.639  89.252  61.457  1.00 34.82           H
ATOM    728  C   PRO B  49       0.073  87.399  60.991  1.00 31.75           C
ATOM    729  O   PRO B  49       1.223  87.722  61.194  1.00 31.49           O
ATOM    730  CB  PRO B  49      -1.598  87.864  62.832  1.00 35.05           C
ATOM    731 1HB  PRO B  49      -1.602  86.866  62.897  1.00 35.05           H
ATOM    732 2HB  PRO B  49      -1.073  88.246  63.593  1.00 35.05           H
ATOM    733  CG  PRO B  49      -3.005  88.402  62.834  1.00 37.41           C
ATOM    734 1HG  PRO B  49      -3.585  87.857  63.440  1.00 37.41           H
ATOM    735 2HG  PRO B  49      -3.012  89.356  63.135  1.00 37.41           H
ATOM    736  CD  PRO B  49      -3.489  88.297  61.410  1.00 34.90           C
ATOM    737 1HD  PRO B  49      -3.966  87.432  61.253  1.00 34.90           H
ATOM    738 2HD  PRO B  49      -4.094  89.058  61.177  1.00 34.90           H
ATOM    739  N   CYS B  50      -0.276  86.254  60.404  1.00 30.59           N
ATOM    740  H   CYS B  50      -1.248  86.042  60.302  1.00 30.59           H
ATOM    741  CA  CYS B  50       0.718  85.289  59.900  1.00 32.79           C
ATOM    742  HA  CYS B  50       1.372  85.154  60.644  1.00 32.79           H
ATOM    743  C   CYS B  50       1.433  85.855  58.673  1.00 29.08           C
ATOM    744  O   CYS B  50       2.637  85.770  58.562  1.00 29.70           O
ATOM    745  CB  CYS B  50       0.062  83.951  59.559  1.00 34.50           C
ATOM    746 1HB  CYS B  50      -0.767  84.206  59.061  1.00 34.50           H
ATOM    747 2HB  CYS B  50       0.708  83.516  58.932  1.00 34.50           H
ATOM    748  SG  CYS B  50      -0.305  82.898  60.996  1.00 39.57           S
ATOM    749  HG  CYS B  50      -0.394  83.647  62.079  1.00 39.57           H
ATOM    750  N   GLN B  51       0.669  86.456  57.769  1.00 30.26           N
ATOM    751  H   GLN B  51      -0.324  86.433  57.880  1.00 30.26           H
ATOM    752  CA  GLN B  51       1.230  87.141  56.631  1.00 29.28           C
ATOM    753  HA  GLN B  51       1.602  86.417  56.051  1.00 29.28           H
ATOM    754  C   GLN B  51       2.332  88.075  57.084  1.00 28.59           C
ATOM    755  O   GLN B  51       3.418  88.008  56.542  1.00 26.96           O
ATOM    756  CB  GLN B  51       0.165  87.913  55.858  1.00 31.24           C
ATOM    757 1HB  GLN B  51      -0.296  88.528  56.498  1.00 31.24           H
ATOM    758 2HB  GLN B  51       0.625  88.451  55.152  1.00 31.24           H
ATOM    759  CG  GLN B  51      -0.899  87.011  55.181  1.00 30.25           C
ATOM    760 1HG  GLN B  51      -0.465  86.473  54.459  1.00 30.25           H
ATOM    761 2HG  GLN B  51      -1.293  86.396  55.864  1.00 30.25           H
ATOM    762  CD  GLN B  51      -2.022  87.820  54.563  1.00 33.88           C
ATOM    763  OE1 GLN B  51      -1.795  88.896  54.007  1.00 33.85           O
ATOM    764  NE2 GLN B  51      -3.264  87.317  54.695  1.00 34.16           N
ATOM    765 1HE2 GLN B  51      -4.049  87.821  54.334  1.00 34.16           H
ATOM    766 2HE2 GLN B  51      -3.402  86.439  55.154  1.00 34.16           H
ATOM    767  N   TYR B  52       2.055  88.955  58.041  1.00 26.39           N
ATOM    768  H   TYR B  52       1.142  88.975  58.448  1.00 26.39           H
ATOM    769  CA  TYR B  52       3.084  89.901  58.506  1.00 27.40           C
ATOM    770  HA  TYR B  52       3.430  90.326  57.670  1.00 27.40           H
ATOM    771  C   TYR B  52       4.234  89.191  59.167  1.00 26.79           C
ATOM    772  O   TYR B  52       5.408  89.449  58.834  1.00 24.08           O
ATOM    773  CB  TYR B  52       2.514  91.006  59.394  1.00 27.38           C
ATOM    774 1HB  TYR B  52       1.915  90.596  60.082  1.00 27.38           H
ATOM    775 2HB  TYR B  52       3.267  91.481  59.849  1.00 27.38           H
ATOM    776  CG  TYR B  52       1.715  92.013  58.581  1.00 31.28           C
ATOM    777  CD1 TYR B  52       0.399  91.792  58.275  1.00 32.10           C
ATOM    778  HD1 TYR B  52      -0.050  90.962  58.606  1.00 32.10           H
ATOM    779  CD2 TYR B  52       2.317  93.166  58.078  1.00 33.23           C
ATOM    780  HD2 TYR B  52       3.282  93.336  58.279  1.00 33.23           H
ATOM    781  CE1 TYR B  52      -0.336  92.715  57.500  1.00 34.92           C
ATOM    782  HE1 TYR B  52      -1.299  92.544  57.294  1.00 34.92           H
ATOM    783  CE2 TYR B  52       1.623  94.078  57.313  1.00 33.33           C
ATOM    784  HE2 TYR B  52       2.082  94.895  56.965  1.00 33.33           H
ATOM    785  CZ  TYR B  52       0.284  93.856  57.028  1.00 35.71           C
ATOM    786  OH  TYR B  52      -0.410  94.773  56.256  1.00 36.27           O
ATOM    787  HH  TYR B  52      -0.570  94.403  55.388  1.00 36.27           H
ATOM    788  N   GLN B  53       3.891  88.272  60.063  1.00 25.16           N
ATOM    789  H   GLN B  53       2.923  88.091  60.236  1.00 25.16           H
ATOM    790  CA  GLN B  53       4.889  87.533  60.789  1.00 26.30           C
ATOM    791  HA  GLN B  53       5.375  88.236  61.308  1.00 26.30           H
ATOM    792  C   GLN B  53       5.863  86.836  59.855  1.00 25.91           C
ATOM    793  O   GLN B  53       7.068  86.920  60.077  1.00 25.60           O
ATOM    794  CB  GLN B  53       4.242  86.520  61.733  1.00 28.40           C
ATOM    795 1HB  GLN B  53       3.685  87.017  62.398  1.00 28.40           H
ATOM    796 2HB  GLN B  53       3.656  85.914  61.195  1.00 28.40           H
ATOM    797  CG  GLN B  53       5.242  85.663  62.494  1.00 32.08           C
ATOM    798 1HG  GLN B  53       5.903  85.288  61.844  1.00 32.08           H
ATOM    799 2HG  GLN B  53       5.718  86.239  63.159  1.00 32.08           H
ATOM    800  CD  GLN B  53       4.579  84.513  63.232  1.00 35.01           C
ATOM    801  OE1 GLN B  53       3.413  84.600  63.639  1.00 37.20           O
ATOM    802  NE2 GLN B  53       5.332  83.444  63.441  1.00 33.47           N
ATOM    803 1HE2 GLN B  53       4.963  82.664  63.946  1.00 33.47           H
ATOM    804 2HE2 GLN B  53       6.269  83.417  63.094  1.00 33.47           H
ATOM    805  N   TYR B  54       5.361  86.124  58.835  1.00 23.76           N
ATOM    806  H   TYR B  54       4.375  86.121  58.667  1.00 23.76           H
ATOM    807  CA  TYR B  54       6.255  85.349  57.965  1.00 23.40           C
ATOM    808  HA  TYR B  54       6.857  84.860  58.596  1.00 23.40           H
ATOM    809  C   TYR B  54       7.087  86.260  57.096  1.00 25.81           C
ATOM    810  O   TYR B  54       8.269  86.019  56.917  1.00 23.31           O
ATOM    811  CB  TYR B  54       5.486  84.338  57.094  1.00 23.05           C
ATOM    812 1HB  TYR B  54       4.758  84.812  56.599  1.00 23.05           H
ATOM    813 2HB  TYR B  54       6.115  83.917  56.440  1.00 23.05           H
ATOM    814  CG  TYR B  54       4.866  83.247  57.946  1.00 25.11           C
ATOM    815  CD1 TYR B  54       5.644  82.573  58.903  1.00 24.61           C
ATOM    816  HD1 TYR B  54       6.607  82.819  59.016  1.00 24.61           H
ATOM    817  CD2 TYR B  54       3.510  82.911  57.817  1.00 24.51           C
ATOM    818  HD2 TYR B  54       2.942  83.400  57.155  1.00 24.51           H
ATOM    819  CE1 TYR B  54       5.106  81.586  59.683  1.00 26.65           C
ATOM    820  HE1 TYR B  54       5.671  81.108  60.355  1.00 26.65           H
ATOM    821  CE2 TYR B  54       2.949  81.913  58.592  1.00 27.82           C
ATOM    822  HE2 TYR B  54       1.986  81.666  58.487  1.00 27.82           H
ATOM    823  CZ  TYR B  54       3.758  81.254  59.529  1.00 29.85           C
ATOM    824  OH  TYR B  54       3.229  80.266  60.334  1.00 27.88           O
ATOM    825  HH  TYR B  54       3.107  80.607  61.220  1.00 27.88           H
ATOM    826  N   LEU B  55       6.460  87.327  56.584  1.00 26.54           N
ATOM    827  H   LEU B  55       5.490  87.474  56.777  1.00 26.54           H
ATOM    828  CA  LEU B  55       7.189  88.282  55.742  1.00 24.32           C
ATOM    829  HA  LEU B  55       7.628  87.729  55.034  1.00 24.32           H
ATOM    830  C   LEU B  55       8.296  89.000  56.518  1.00 24.89           C
ATOM    831  O   LEU B  55       9.381  89.265  55.963  1.00 22.87           O
ATOM    832  CB  LEU B  55       6.225  89.257  55.068  1.00 22.27           C
ATOM    833 1HB  LEU B  55       5.637  89.646  55.777  1.00 22.27           H
ATOM    834 2HB  LEU B  55       6.768  89.984  54.649  1.00 22.27           H
ATOM    835  CG  LEU B  55       5.325  88.622  53.975  1.00 23.41           C
ATOM    836  HG  LEU B  55       4.876  87.811  54.350  1.00 23.41           H
ATOM    837  CD1 LEU B  55       4.278  89.608  53.559  1.00 25.51           C
ATOM    838 1HD1 LEU B  55       3.683  89.223  52.854  1.00 25.51           H
ATOM    839 2HD1 LEU B  55       4.695  90.439  53.190  1.00 25.51           H
ATOM    840 3HD1 LEU B  55       3.705  89.871  54.335  1.00 25.51           H
ATOM    841  CD2 LEU B  55       6.128  88.185  52.750  1.00 26.00           C
ATOM    842 1HD2 LEU B  55       5.532  87.779  52.057  1.00 26.00           H
ATOM    843 2HD2 LEU B  55       6.819  87.506  52.998  1.00 26.00           H
ATOM    844 3HD2 LEU B  55       6.598  88.963  52.333  1.00 26.00           H
ATOM    845  N   ILE B  56       8.043  89.284  57.804  1.00 23.77           N
ATOM    846  H   ILE B  56       7.172  89.011  58.212  1.00 23.77           H
ATOM    847  CA  ILE B  56       9.035  89.991  58.611  1.00 26.08           C
ATOM    848  HA  ILE B  56       9.318  90.747  58.021  1.00 26.08           H
ATOM    849  C   ILE B  56      10.227  89.091  58.942  1.00 23.89           C
ATOM    850  O   ILE B  56      11.372  89.515  58.882  1.00 24.83           O
ATOM    851  CB  ILE B  56       8.437  90.537  59.916  1.00 25.17           C
ATOM    852  HB  ILE B  56       7.921  89.794  60.342  1.00 25.17           H
ATOM    853  CG1 ILE B  56       7.487  91.684  59.640  1.00 28.59           C
ATOM    854 1HG1 ILE B  56       8.013  92.531  59.560  1.00 28.59           H
ATOM    855 2HG1 ILE B  56       7.005  91.509  58.782  1.00 28.59           H
ATOM    856  CG2 ILE B  56       9.544  91.023  60.874  1.00 26.64           C
ATOM    857 1HG2 ILE B  56       9.153  91.378  61.723  1.00 26.64           H
ATOM    858 2HG2 ILE B  56      10.085  91.753  60.456  1.00 26.64           H
ATOM    859 3HG2 ILE B  56      10.166  90.277  61.111  1.00 26.64           H
ATOM    860  CD1 ILE B  56       6.471  91.824  60.771  1.00 28.30           C
ATOM    861 1HD1 ILE B  56       5.840  92.580  60.595  1.00 28.30           H
ATOM    862 2HD1 ILE B  56       6.927  92.001  61.643  1.00 28.30           H
ATOM    863 3HD1 ILE B  56       5.930  90.989  60.872  1.00 28.30           H
ATOM    864  N   THR B  57       9.948  87.869  59.367  1.00 24.24           N
ATOM    865  H   THR B  57       8.997  87.576  59.463  1.00 24.24           H
ATOM    866  CA  THR B  57      11.029  86.954  59.694  1.00 24.52           C
ATOM    867  HA  THR B  57      11.598  87.358  60.411  1.00 24.52           H
ATOM    868  C   THR B  57      11.838  86.735  58.406  1.00 23.71           C
ATOM    869  O   THR B  57      13.057  86.748  58.414  1.00 25.43           O
ATOM    870  CB  THR B  57      10.441  85.648  60.226  1.00 25.89           C
ATOM    871  HB  THR B  57       9.734  85.317  59.601  1.00 25.89           H
ATOM    872  OG1 THR B  57       9.794  85.916  61.471  1.00 28.02           O
ATOM    873  HG1 THR B  57       8.849  85.976  61.333  1.00 28.02           H
ATOM    874  CG2 THR B  57      11.541  84.561  60.434  1.00 24.67           C
ATOM    875 1HG2 THR B  57      11.144  83.712  60.782  1.00 24.67           H
ATOM    876 2HG2 THR B  57      12.230  84.870  61.089  1.00 24.67           H
ATOM    877 3HG2 THR B  57      12.006  84.353  59.574  1.00 24.67           H
ATOM    878  N   TYR B  58      11.133  86.617  57.281  1.00 23.65           N
ATOM    879  H   TYR B  58      10.134  86.647  57.324  1.00 23.65           H
ATOM    880  CA  TYR B  58      11.784  86.446  55.992  1.00 21.19           C
ATOM    881  HA  TYR B  58      12.325  85.608  56.058  1.00 21.19           H
ATOM    882  C   TYR B  58      12.707  87.637  55.711  1.00 22.27           C
ATOM    883  O   TYR B  58      13.912  87.470  55.458  1.00 24.83           O
ATOM    884  CB  TYR B  58      10.727  86.299  54.888  1.00 22.49           C
ATOM    885 1HB  TYR B  58      10.293  85.402  54.965  1.00 22.49           H
ATOM    886 2HB  TYR B  58      10.036  87.014  54.996  1.00 22.49           H
ATOM    887  CG  TYR B  58      11.312  86.418  53.514  1.00 23.01           C
ATOM    888  CD1 TYR B  58      12.274  85.506  53.060  1.00 24.25           C
ATOM    889  HD1 TYR B  58      12.560  84.757  53.658  1.00 24.25           H
ATOM    890  CD2 TYR B  58      10.930  87.451  52.680  1.00 20.83           C
ATOM    891  HD2 TYR B  58      10.270  88.128  53.006  1.00 20.83           H
ATOM    892  CE1 TYR B  58      12.838  85.621  51.797  1.00 21.74           C
ATOM    893  HE1 TYR B  58      13.539  84.976  51.493  1.00 21.74           H
ATOM    894  CE2 TYR B  58      11.446  87.565  51.400  1.00 22.99           C
ATOM    895  HE2 TYR B  58      11.132  88.296  50.794  1.00 22.99           H
ATOM    896  CZ  TYR B  58      12.410  86.651  50.959  1.00 24.38           C
ATOM    897  OH  TYR B  58      12.936  86.816  49.684  1.00 22.78           O
ATOM    898  HH  TYR B  58      13.891  86.854  49.735  1.00 22.78           H
ATOM    899  N   LYS B  59      12.171  88.843  55.823  1.00 23.98           N
ATOM    900  H   LYS B  59      11.207  88.930  56.075  1.00 23.98           H
ATOM    901  CA  LYS B  59      12.962  90.051  55.585  1.00 24.58           C
ATOM    902  HA  LYS B  59      13.320  89.953  54.656  1.00 24.58           H
ATOM    903  C   LYS B  59      14.155  90.165  56.562  1.00 24.04           C
ATOM    904  O   LYS B  59      15.282  90.514  56.174  1.00 22.87           O
ATOM    905  CB  LYS B  59      12.055  91.283  55.680  1.00 25.69           C
ATOM    906 1HB  LYS B  59      11.325  91.184  55.004  1.00 25.69           H
ATOM    907 2HB  LYS B  59      11.659  91.308  56.598  1.00 25.69           H
ATOM    908  CG  LYS B  59      12.777  92.622  55.425  1.00 27.25           C
ATOM    909 1HG  LYS B  59      13.537  92.472  54.792  1.00 27.25           H
ATOM    910 2HG  LYS B  59      12.132  93.273  55.024  1.00 27.25           H
ATOM    911  CD  LYS B  59      13.325  93.205  56.732  1.00 26.55           C
ATOM    912 1HD  LYS B  59      12.571  93.367  57.368  1.00 26.55           H
ATOM    913 2HD  LYS B  59      13.973  92.562  57.140  1.00 26.55           H
ATOM    914  CE  LYS B  59      14.030  94.501  56.490  1.00 25.45           C
ATOM    915 1HE  LYS B  59      14.748  94.358  55.809  1.00 25.45           H
ATOM    916 2HE  LYS B  59      13.372  95.170  56.145  1.00 25.45           H
ATOM    917  NZ  LYS B  59      14.649  95.044  57.715  1.00 30.55           N
ATOM    918 1HZ  LYS B  59      15.114  95.910  57.528  1.00 30.55           H
ATOM    919 2HZ  LYS B  59      15.324  94.407  58.088  1.00 30.55           H
ATOM    920 3HZ  LYS B  59      13.960  95.211  58.421  1.00 30.55           H
ATOM    921  N   GLU B  60      13.900  89.907  57.839  1.00 23.14           N
ATOM    922  H   GLU B  60      13.006  89.551  58.113  1.00 23.14           H
ATOM    923  CA  GLU B  60      14.940  90.148  58.844  1.00 24.14           C
ATOM    924  HA  GLU B  60      15.415  90.955  58.492  1.00 24.14           H
ATOM    925  C   GLU B  60      15.929  89.006  58.958  1.00 24.77           C
ATOM    926  O   GLU B  60      17.064  89.220  59.304  1.00 25.93           O
ATOM    927  CB  GLU B  60      14.336  90.418  60.220  1.00 22.93           C
ATOM    928 1HB  GLU B  60      13.706  89.675  60.446  1.00 22.93           H
ATOM    929 2HB  GLU B  60      15.073  90.447  60.895  1.00 22.93           H
ATOM    930  CG  GLU B  60      13.576  91.726  60.287  1.00 25.77           C
ATOM    931 1HG  GLU B  60      14.117  92.424  59.818  1.00 25.77           H
ATOM    932 2HG  GLU B  60      12.705  91.604  59.811  1.00 25.77           H
ATOM    933  CD  GLU B  60      13.286  92.213  61.702  1.00 26.41           C
ATOM    934  OE1 GLU B  60      13.273  91.406  62.663  1.00 26.95           O
ATOM    935  OE2 GLU B  60      13.045  93.429  61.845  1.00 26.52           O
ATOM    936  N   CYS B  61      15.478  87.779  58.745  1.00 26.84           N
ATOM    937  H   CYS B  61      14.569  87.629  58.356  1.00 26.84           H
ATOM    938  CA  CYS B  61      16.321  86.671  59.084  1.00 27.36           C
ATOM    939  HA  CYS B  61      17.067  87.084  59.606  1.00 27.36           H
ATOM    940  C   CYS B  61      16.827  86.023  57.846  1.00 27.47           C
ATOM    941  O   CYS B  61      17.857  85.401  57.905  1.00 27.26           O
ATOM    942  CB  CYS B  61      15.582  85.615  59.908  1.00 26.10           C
ATOM    943 1HB  CYS B  61      14.790  85.363  59.352  1.00 26.10           H
ATOM    944 2HB  CYS B  61      16.213  84.841  59.959  1.00 26.10           H
ATOM    945  SG  CYS B  61      15.094  86.156  61.518  1.00 28.64           S
ATOM    946  HG  CYS B  61      14.972  87.470  61.523  1.00 28.64           H
ATOM    947  N   VAL B  62      16.105  86.165  56.740  1.00 25.20           N
ATOM    948  H   VAL B  62      15.322  86.787  56.728  1.00 25.20           H
ATOM    949  CA  VAL B  62      16.460  85.410  55.543  1.00 24.68           C
ATOM    950  HA  VAL B  62      17.176  84.798  55.878  1.00 24.68           H
ATOM    951  C   VAL B  62      17.093  86.282  54.444  1.00 24.67           C
ATOM    952  O   VAL B  62      18.185  85.968  53.946  1.00 23.37           O
ATOM    953  CB  VAL B  62      15.259  84.572  55.013  1.00 24.20           C
ATOM    954  HB  VAL B  62      14.504  85.198  54.818  1.00 24.20           H
ATOM    955  CG1 VAL B  62      15.609  83.857  53.683  1.00 24.00           C
ATOM    956 1HG1 VAL B  62      14.833  83.321  53.349  1.00 24.00           H
ATOM    957 2HG1 VAL B  62      16.383  83.235  53.803  1.00 24.00           H
ATOM    958 3HG1 VAL B  62      15.853  84.519  52.974  1.00 24.00           H
ATOM    959  CG2 VAL B  62      14.796  83.546  56.094  1.00 23.55           C
ATOM    960 1HG2 VAL B  62      14.025  83.002  55.764  1.00 23.55           H
ATOM    961 2HG2 VAL B  62      14.508  84.012  56.931  1.00 23.55           H
ATOM    962 3HG2 VAL B  62      15.536  82.917  56.332  1.00 23.55           H
ATOM    963  N   ILE B  63      16.417  87.354  54.043  1.00 24.73           N
ATOM    964  H   ILE B  63      15.513  87.541  54.428  1.00 24.73           H
ATOM    965  CA  ILE B  63      16.988  88.277  53.031  1.00 24.65           C
ATOM    966  HA  ILE B  63      16.966  87.728  52.195  1.00 24.65           H
ATOM    967  C   ILE B  63      18.504  88.613  53.207  1.00 26.73           C
ATOM    968  O   ILE B  63      19.258  88.532  52.237  1.00 27.68           O
ATOM    969  CB  ILE B  63      16.069  89.516  52.836  1.00 25.23           C
ATOM    970  HB  ILE B  63      15.865  89.955  53.711  1.00 25.23           H
ATOM    971  CG1 ILE B  63      14.782  89.038  52.195  1.00 23.88           C
ATOM    972 1HG1 ILE B  63      15.037  88.548  51.362  1.00 23.88           H
ATOM    973 2HG1 ILE B  63      14.356  88.403  52.839  1.00 23.88           H
ATOM    974  CG2 ILE B  63      16.742  90.577  51.973  1.00 23.91           C
ATOM    975 1HG2 ILE B  63      16.146  91.371  51.851  1.00 23.91           H
ATOM    976 2HG2 ILE B  63      16.961  90.216  51.067  1.00 23.91           H
ATOM    977 3HG2 ILE B  63      17.593  90.893  52.392  1.00 23.91           H
ATOM    978  CD1 ILE B  63      13.737  90.152  51.822  1.00 22.09           C
ATOM    979 1HD1 ILE B  63      12.920  89.752  51.406  1.00 22.09           H
ATOM    980 2HD1 ILE B  63      14.126  90.804  51.171  1.00 22.09           H
ATOM    981 3HD1 ILE B  63      13.451  90.661  52.634  1.00 22.09           H
ATOM    982  N   PRO B  64      18.967  88.947  54.444  1.00 27.30           N
ATOM    983  CA  PRO B  64      20.389  89.256  54.648  1.00 28.32           C
ATOM    984  HA  PRO B  64      20.677  89.976  54.017  1.00 28.32           H
ATOM    985  C   PRO B  64      21.284  88.042  54.360  1.00 29.28           C
ATOM    986  O   PRO B  64      22.481  88.165  54.302  1.00 27.87           O
ATOM    987  CB  PRO B  64      20.460  89.638  56.140  1.00 27.22           C
ATOM    988 1HB  PRO B  64      20.705  88.850  56.704  1.00 27.22           H
ATOM    989 2HB  PRO B  64      21.117  90.376  56.294  1.00 27.22           H
ATOM    990  CG  PRO B  64      19.038  90.103  56.443  1.00 25.59           C
ATOM    991 1HG  PRO B  64      18.840  90.055  57.422  1.00 25.59           H
ATOM    992 2HG  PRO B  64      18.882  91.035  56.116  1.00 25.59           H
ATOM    993  CD  PRO B  64      18.192  89.132  55.687  1.00 25.52           C
ATOM    994 1HD  PRO B  64      18.095  88.269  56.182  1.00 25.52           H
ATOM    995 2HD  PRO B  64      17.286  89.509  55.493  1.00 25.52           H
ATOM    996  N   SER B  65      20.662  86.889  54.173  1.00 28.04           N
ATOM    997  H   SER B  65      19.664  86.876  54.232  1.00 28.04           H
ATOM    998  CA  SER B  65      21.350  85.640  53.887  1.00 29.55           C
ATOM    999  HA  SER B  65      22.309  85.840  54.088  1.00 29.55           H
ATOM   1000  C   SER B  65      21.212  85.213  52.422  1.00 27.82           C
ATOM   1001  O   SER B  65      21.648  84.114  52.064  1.00 24.98           O
ATOM   1002  CB  SER B  65      20.768  84.525  54.771  1.00 29.47           C
ATOM   1003 1HB  SER B  65      19.790  84.666  54.927  1.00 29.47           H
ATOM   1004 2HB  SER B  65      20.914  83.627  54.357  1.00 29.47           H
ATOM   1005  OG  SER B  65      21.390  84.507  56.029  1.00 31.98           O
ATOM   1006  HG  SER B  65      20.723  84.503  56.715  1.00 31.98           H
ATOM   1007  N   LEU B  66      20.602  86.066  51.587  1.00 25.66           N
ATOM   1008  H   LEU B  66      20.250  86.930  51.947  1.00 25.66           H
ATOM   1009  CA  LEU B  66      20.437  85.769  50.166  1.00 23.31           C
ATOM   1010  HA  LEU B  66      20.469  84.770  50.143  1.00 23.31           H
ATOM   1011  C   LEU B  66      21.551  86.296  49.271  1.00 25.32           C
ATOM   1012  O   LEU B  66      21.444  86.186  48.063  1.00 26.32           O
ATOM   1013  CB  LEU B  66      19.114  86.314  49.671  1.00 21.97           C
ATOM   1014 1HB  LEU B  66      19.111  87.301  49.833  1.00 21.97           H
ATOM   1015 2HB  LEU B  66      19.060  86.137  48.688  1.00 21.97           H
ATOM   1016  CG  LEU B  66      17.873  85.703  50.348  1.00 21.63           C
ATOM   1017  HG  LEU B  66      17.893  86.014  51.298  1.00 21.63           H
ATOM   1018  CD1 LEU B  66      16.608  86.170  49.685  1.00 24.34           C
ATOM   1019 1HD1 LEU B  66      15.804  85.772  50.126  1.00 24.34           H
ATOM   1020 2HD1 LEU B  66      16.591  85.907  48.720  1.00 24.34           H
ATOM   1021 3HD1 LEU B  66      16.524  87.165  49.734  1.00 24.34           H
ATOM   1022  CD2 LEU B  66      17.869  84.199  50.386  1.00 20.51           C
ATOM   1023 1HD2 LEU B  66      17.044  83.854  50.834  1.00 20.51           H
ATOM   1024 2HD2 LEU B  66      18.660  83.851  50.888  1.00 20.51           H
ATOM   1025 3HD2 LEU B  66      17.899  83.817  49.462  1.00 20.51           H
ATOM   1026  N   GLY B  67      22.595  86.877  49.854  1.00 24.62           N
ATOM   1027  H   GLY B  67      22.623  86.936  50.852  1.00 24.62           H
ATOM   1028  CA  GLY B  67      23.713  87.437  49.074  1.00 24.68           C
ATOM   1029 1HA  GLY B  67      24.447  87.672  49.711  1.00 24.68           H
ATOM   1030 2HA  GLY B  67      24.033  86.731  48.443  1.00 24.68           H
ATOM   1031  C   GLY B  67      23.298  88.682  48.285  1.00 27.32           C
ATOM   1032  O   GLY B  67      22.201  89.231  48.495  1.00 22.96           O
ATOM   1033  N   CYS B  68      24.170  89.138  47.387  1.00 23.54           N
ATOM   1034  H   CYS B  68      25.029  88.646  47.248  1.00 23.54           H
ATOM   1035  CA  CYS B  68      23.904  90.329  46.608  1.00 26.38           C
ATOM   1036  HA  CYS B  68      23.746  91.061  47.271  1.00 26.38           H
ATOM   1037  C   CYS B  68      22.661  90.103  45.743  1.00 26.37           C
ATOM   1038  O   CYS B  68      22.266  88.969  45.476  1.00 27.62           O
ATOM   1039  CB  CYS B  68      25.107  90.698  45.744  1.00 27.65           C
ATOM   1040 1HB  CYS B  68      24.884  91.580  45.328  1.00 27.65           H
ATOM   1041 2HB  CYS B  68      25.873  90.811  46.377  1.00 27.65           H
ATOM   1042  SG  CYS B  68      25.417  89.431  44.523  1.00 32.46           S
ATOM   1043  HG  CYS B  68      25.493  88.255  45.118  1.00 32.46           H
ATOM   1044  N   TYR B  69      22.010  91.172  45.324  1.00 25.39           N
ATOM   1045  H   TYR B  69      22.303  92.091  45.586  1.00 25.39           H
ATOM   1046  CA  TYR B  69      20.866  90.970  44.479  1.00 24.40           C
ATOM   1047  HA  TYR B  69      20.259  90.334  44.955  1.00 24.40           H
ATOM   1048  C   TYR B  69      21.361  90.370  43.150  1.00 25.82           C
ATOM   1049  O   TYR B  69      22.297  90.910  42.560  1.00 27.35           O
ATOM   1050  CB  TYR B  69      20.101  92.284  44.277  1.00 25.17           C
ATOM   1051 1HB  TYR B  69      19.861  92.691  45.159  1.00 25.17           H
ATOM   1052 2HB  TYR B  69      20.649  92.932  43.748  1.00 25.17           H
ATOM   1053  CG  TYR B  69      18.865  91.987  43.536  1.00 23.96           C
ATOM   1054  CD1 TYR B  69      17.812  91.298  44.162  1.00 22.64           C
ATOM   1055  HD1 TYR B  69      17.877  91.068  45.133  1.00 22.64           H
ATOM   1056  CD2 TYR B  69      18.752  92.314  42.190  1.00 24.76           C
ATOM   1057  HD2 TYR B  69      19.503  92.794  41.736  1.00 24.76           H
ATOM   1058  CE1 TYR B  69      16.700  90.940  43.454  1.00 22.96           C
ATOM   1059  HE1 TYR B  69      15.962  90.424  43.889  1.00 22.96           H
ATOM   1060  CE2 TYR B  69      17.641  91.993  41.481  1.00 24.79           C
ATOM   1061  HE2 TYR B  69      17.566  92.247  40.517  1.00 24.79           H
ATOM   1062  CZ  TYR B  69      16.615  91.312  42.105  1.00 24.96           C
ATOM   1063  OH  TYR B  69      15.509  90.982  41.388  1.00 23.51           O
ATOM   1064  HH  TYR B  69      15.740  90.904  40.462  1.00 23.51           H
ATOM   1065  N   PRO B  70      20.777  89.234  42.697  1.00 25.63           N
ATOM   1066  CA  PRO B  70      21.297  88.577  41.485  1.00 26.56           C
ATOM   1067  HA  PRO B  70      22.285  88.445  41.560  1.00 26.56           H
ATOM   1068  C   PRO B  70      21.071  89.418  40.250  1.00 25.73           C
ATOM   1069  O   PRO B  70      19.932  89.844  39.962  1.00 25.36           O
ATOM   1070  CB  PRO B  70      20.483  87.288  41.389  1.00 26.22           C
ATOM   1071 1HB  PRO B  70      19.723  87.394  40.748  1.00 26.22           H
ATOM   1072 2HB  PRO B  70      21.059  86.524  41.100  1.00 26.22           H
ATOM   1073  CG  PRO B  70      19.960  87.041  42.764  1.00 25.65           C
ATOM   1074 1HG  PRO B  70      19.107  86.521  42.723  1.00 25.65           H
ATOM   1075 2HG  PRO B  70      20.632  86.537  43.306  1.00 25.65           H
ATOM   1076  CD  PRO B  70      19.726  88.427  43.340  1.00 25.47           C
ATOM   1077 1HD  PRO B  70      18.820  88.777  43.101  1.00 25.47           H
ATOM   1078 2HD  PRO B  70      19.836  88.436  44.334  1.00 25.47           H
ATOM   1079  N   THR B  71      22.162  89.700  39.558  1.00 26.18           N
ATOM   1080  H   THR B  71      23.054  89.484  39.955  1.00 26.18           H
ATOM   1081  CA  THR B  71      22.111  90.308  38.250  1.00 28.80           C
ATOM   1082  HA  THR B  71      21.165  90.207  37.943  1.00 28.80           H
ATOM   1083  C   THR B  71      23.129  89.588  37.390  1.00 31.95           C
ATOM   1084  O   THR B  71      23.932  88.817  37.906  1.00 29.82           O
ATOM   1085  CB  THR B  71      22.492  91.790  38.273  1.00 31.08           C
ATOM   1086  HB  THR B  71      22.425  92.157  37.345  1.00 31.08           H
ATOM   1087  OG1 THR B  71      23.890  91.923  38.594  1.00 30.15           O
ATOM   1088  HG1 THR B  71      23.998  91.952  39.545  1.00 30.15           H
ATOM   1089  CG2 THR B  71      21.567  92.633  39.255  1.00 29.65           C
ATOM   1090 1HG2 THR B  71      21.831  93.597  39.256  1.00 29.65           H
ATOM   1091 2HG2 THR B  71      21.637  92.294  40.193  1.00 29.65           H
ATOM   1092 3HG2 THR B  71      20.607  92.577  38.979  1.00 29.65           H
ATOM   1093  N   ASN B  72      23.102  89.838  36.076  1.00 32.70           N
ATOM   1094  H   ASN B  72      22.408  90.449  35.696  1.00 32.70           H
ATOM   1095  CA  ASN B  72      24.092  89.214  35.197  1.00 34.40           C
ATOM   1096  HA  ASN B  72      24.222  88.314  35.613  1.00 34.40           H
ATOM   1097  C   ASN B  72      25.423  89.937  35.183  1.00 37.80           C
ATOM   1098  O   ASN B  72      26.409  89.413  34.644  1.00 39.49           O
ATOM   1099  CB  ASN B  72      23.574  89.094  33.765  1.00 31.33           C
ATOM   1100 1HB  ASN B  72      23.189  89.971  33.477  1.00 31.33           H
ATOM   1101 2HB  ASN B  72      24.329  88.846  33.159  1.00 31.33           H
ATOM   1102  CG  ASN B  72      22.518  88.061  33.633  1.00 29.24           C
ATOM   1103  OD1 ASN B  72      22.540  87.035  34.309  1.00 29.49           O
ATOM   1104  ND2 ASN B  72      21.536  88.348  32.809  1.00 27.50           N
ATOM   1105 1HD2 ASN B  72      20.764  87.719  32.712  1.00 27.50           H
ATOM   1106 2HD2 ASN B  72      21.560  89.195  32.278  1.00 27.50           H
ATOM   1107  N   SER B  73      25.457  91.140  35.744  1.00 38.34           N
ATOM   1108  H   SER B  73      24.669  91.479  36.258  1.00 38.34           H
ATOM   1109  CA  SER B  73      26.650  91.960  35.605  1.00 43.89           C
ATOM   1110  HA  SER B  73      27.192  91.436  34.947  1.00 43.89           H
ATOM   1111  C   SER B  73      27.495  92.092  36.872  1.00 44.82           C
ATOM   1112  O   SER B  73      28.394  92.935  36.910  1.00 47.11           O
ATOM   1113  CB  SER B  73      26.283  93.339  35.067  1.00 44.83           C
ATOM   1114 1HB  SER B  73      27.093  93.839  34.761  1.00 44.83           H
ATOM   1115 2HB  SER B  73      25.627  93.275  34.315  1.00 44.83           H
ATOM   1116  OG  SER B  73      25.687  94.072  36.098  1.00 48.95           O
ATOM   1117  HG  SER B  73      25.551  94.975  35.811  1.00 48.95           H
ATOM   1118  N   ALA B  74      27.217  91.283  37.901  1.00 44.24           N
ATOM   1119  H   ALA B  74      26.396  90.713  37.874  1.00 44.24           H
ATOM   1120  CA  ALA B  74      28.102  91.223  39.068  1.00 45.93           C
ATOM   1121  HA  ALA B  74      28.998  91.469  38.699  1.00 45.93           H
ATOM   1122  C   ALA B  74      28.193  89.825  39.638  1.00 44.76           C
ATOM   1123  O   ALA B  74      27.249  89.050  39.524  1.00 44.14           O
ATOM   1124  CB  ALA B  74      27.689  92.230  40.162  1.00 45.84           C
ATOM   1125 1HB  ALA B  74      27.627  93.157  39.791  1.00 45.84           H
ATOM   1126 2HB  ALA B  74      28.355  92.241  40.908  1.00 45.84           H
ATOM   1127 3HB  ALA B  74      26.798  91.993  40.549  1.00 45.84           H
ATOM   1128  N   PRO B  75      29.365  89.493  40.211  1.00 46.46           N
ATOM   1129  CA  PRO B  75      29.609  88.200  40.835  1.00 44.71           C
ATOM   1130  HA  PRO B  75      29.573  87.463  40.160  1.00 44.71           H
ATOM   1131  C   PRO B  75      28.546  87.919  41.877  1.00 40.70           C
ATOM   1132  O   PRO B  75      28.157  88.806  42.654  1.00 41.44           O
ATOM   1133  CB  PRO B  75      30.974  88.378  41.506  1.00 46.08           C
ATOM   1134 1HB  PRO B  75      30.957  88.012  42.437  1.00 46.08           H
ATOM   1135 2HB  PRO B  75      31.686  87.915  40.978  1.00 46.08           H
ATOM   1136  CG  PRO B  75      31.214  89.897  41.525  1.00 48.83           C
ATOM   1137 1HG  PRO B  75      30.783  90.328  42.318  1.00 48.83           H
ATOM   1138 2HG  PRO B  75      32.190  90.116  41.516  1.00 48.83           H
ATOM   1139  CD  PRO B  75      30.566  90.357  40.266  1.00 46.94           C
ATOM   1140 1HD  PRO B  75      30.315  91.324  40.316  1.00 46.94           H
ATOM   1141 2HD  PRO B  75      31.158  90.206  39.474  1.00 46.94           H
ATOM   1142  N   ARG B  76      28.054  86.692  41.864  1.00 36.26           N
ATOM   1143  H   ARG B  76      28.381  86.038  41.182  1.00 36.26           H
ATOM   1144  CA  ARG B  76      27.042  86.276  42.828  1.00 30.71           C
ATOM   1145  HA  ARG B  76      27.147  86.812  43.665  1.00 30.71           H
ATOM   1146  C   ARG B  76      27.283  84.807  43.065  1.00 29.35           C
ATOM   1147  O   ARG B  76      27.971  84.150  42.267  1.00 31.05           O
ATOM   1148  CB  ARG B  76      25.631  86.522  42.295  1.00 28.27           C
ATOM   1149 1HB  ARG B  76      24.973  86.231  42.990  1.00 28.27           H
ATOM   1150 2HB  ARG B  76      25.522  87.501  42.121  1.00 28.27           H
ATOM   1151  CG  ARG B  76      25.306  85.793  41.024  1.00 29.58           C
ATOM   1152 1HG  ARG B  76      26.064  85.891  40.379  1.00 29.58           H
ATOM   1153 2HG  ARG B  76      25.160  84.824  41.222  1.00 29.58           H
ATOM   1154  CD  ARG B  76      24.086  86.337  40.406  1.00 29.30           C
ATOM   1155 1HD  ARG B  76      23.323  86.244  41.045  1.00 29.30           H
ATOM   1156 2HD  ARG B  76      24.227  87.304  40.194  1.00 29.30           H
ATOM   1157  NE  ARG B  76      23.752  85.637  39.180  1.00 31.04           N
ATOM   1158  HE  ARG B  76      24.253  85.898  38.355  1.00 31.04           H
ATOM   1159  CZ  ARG B  76      22.835  84.676  39.056  1.00 30.80           C
ATOM   1160  NH1 ARG B  76      22.119  84.233  40.101  1.00 28.95           N
ATOM   1161 1HH1 ARG B  76      22.265  84.625  41.009  1.00 28.95           H
ATOM   1162 2HH1 ARG B  76      21.440  83.511  39.971  1.00 28.95           H
ATOM   1163  NH2 ARG B  76      22.646  84.150  37.861  1.00 30.27           N
ATOM   1164 1HH2 ARG B  76      23.183  84.474  37.082  1.00 30.27           H
ATOM   1165 2HH2 ARG B  76      21.966  83.428  37.734  1.00 30.27           H
ATOM   1166  N   TRP B  77      26.733  84.296  44.156  1.00 25.65           N
ATOM   1167  H   TRP B  77      26.285  84.903  44.813  1.00 25.65           H
ATOM   1168  CA  TRP B  77      26.770  82.881  44.410  1.00 27.22           C
ATOM   1169  HA  TRP B  77      27.695  82.595  44.161  1.00 27.22           H
ATOM   1170  C   TRP B  77      25.725  82.186  43.552  1.00 28.27           C
ATOM   1171  O   TRP B  77      24.571  82.627  43.477  1.00 28.80           O
ATOM   1172  CB  TRP B  77      26.502  82.579  45.886  1.00 27.99           C
ATOM   1173 1HB  TRP B  77      27.164  83.063  46.458  1.00 27.99           H
ATOM   1174 2HB  TRP B  77      25.576  82.869  46.129  1.00 27.99           H
ATOM   1175  CG  TRP B  77      26.629  81.116  46.140  1.00 27.88           C
ATOM   1176  CD1 TRP B  77      25.618  80.219  46.297  1.00 26.92           C
ATOM   1177  HD1 TRP B  77      24.644  80.446  46.296  1.00 26.92           H
ATOM   1178  CD2 TRP B  77      27.844  80.368  46.172  1.00 27.80           C
ATOM   1179  NE1 TRP B  77      26.136  78.944  46.459  1.00 28.28           N
ATOM   1180  HE1 TRP B  77      25.601  78.110  46.594  1.00 28.28           H
ATOM   1181  CE2 TRP B  77      27.498  79.015  46.403  1.00 26.60           C
ATOM   1182  CE3 TRP B  77      29.202  80.711  46.050  1.00 28.61           C
ATOM   1183  HE3 TRP B  77      29.479  81.659  45.891  1.00 28.61           H
ATOM   1184  CZ2 TRP B  77      28.455  78.003  46.499  1.00 28.35           C
ATOM   1185  HZ2 TRP B  77      28.192  77.048  46.640  1.00 28.35           H
ATOM   1186  CZ3 TRP B  77      30.150  79.700  46.156  1.00 27.75           C
ATOM   1187  HZ3 TRP B  77      31.120  79.924  46.062  1.00 27.75           H
ATOM   1188  CH2 TRP B  77      29.770  78.374  46.392  1.00 25.43           C
ATOM   1189  HH2 TRP B  77      30.480  77.676  46.485  1.00 25.43           H
ATOM   1190  N   LEU B  78      26.116  81.103  42.891  1.00 28.36           N
ATOM   1191  H   LEU B  78      27.052  80.760  42.973  1.00 28.36           H
ATOM   1192  CA  LEU B  78      25.149  80.433  42.048  1.00 27.11           C
ATOM   1193  HA  LEU B  78      24.391  81.063  41.878  1.00 27.11           H
ATOM   1194  C   LEU B  78      24.644  79.233  42.804  1.00 27.85           C
ATOM   1195  O   LEU B  78      25.378  78.294  43.102  1.00 26.93           O
ATOM   1196  CB  LEU B  78      25.759  80.072  40.690  1.00 29.72           C
ATOM   1197 1HB  LEU B  78      26.523  79.440  40.823  1.00 29.72           H
ATOM   1198 2HB  LEU B  78      25.065  79.639  40.115  1.00 29.72           H
ATOM   1199  CG  LEU B  78      26.262  81.354  40.014  1.00 30.14           C
ATOM   1200  HG  LEU B  78      26.674  81.939  40.713  1.00 30.14           H
ATOM   1201  CD1 LEU B  78      27.374  81.092  39.073  1.00 31.03           C
ATOM   1202 1HD1 LEU B  78      27.687  81.939  38.643  1.00 31.03           H
ATOM   1203 2HD1 LEU B  78      27.089  80.466  38.347  1.00 31.03           H
ATOM   1204 3HD1 LEU B  78      28.154  80.680  39.545  1.00 31.03           H
ATOM   1205  CD2 LEU B  78      25.111  82.129  39.360  1.00 29.84           C
ATOM   1206 1HD2 LEU B  78      25.445  82.963  38.921  1.00 29.84           H
ATOM   1207 2HD2 LEU B  78      24.425  82.392  40.038  1.00 29.84           H
ATOM   1208 3HD2 LEU B  78      24.657  81.575  38.662  1.00 29.84           H
ATOM   1209  N   SER B  79      23.377  79.291  43.152  1.00 24.72           N
ATOM   1210  H   SER B  79      22.832  80.088  42.892  1.00 24.72           H
ATOM   1211  CA  SER B  79      22.762  78.227  43.901  1.00 24.16           C
ATOM   1212  HA  SER B  79      23.497  77.823  44.445  1.00 24.16           H
ATOM   1213  C   SER B  79      22.163  77.150  42.967  1.00 24.42           C
ATOM   1214  O   SER B  79      21.532  77.468  41.933  1.00 26.58           O
ATOM   1215  CB  SER B  79      21.662  78.835  44.782  1.00 20.44           C
ATOM   1216 1HB  SER B  79      22.051  79.474  45.446  1.00 20.44           H
ATOM   1217 2HB  SER B  79      20.981  79.308  44.223  1.00 20.44           H
ATOM   1218  OG  SER B  79      20.982  77.841  45.512  1.00 21.71           O
ATOM   1219  HG  SER B  79      20.828  78.150  46.405  1.00 21.71           H
ATOM   1220  N   ILE B  80      22.303  75.890  43.370  1.00 23.36           N
ATOM   1221  H   ILE B  80      22.908  75.700  44.143  1.00 23.36           H
ATOM   1222  CA  ILE B  80      21.612  74.773  42.734  1.00 24.52           C
ATOM   1223  HA  ILE B  80      21.875  74.858  41.773  1.00 24.52           H
ATOM   1224  C   ILE B  80      20.110  74.897  42.852  1.00 26.17           C
ATOM   1225  O   ILE B  80      19.379  74.148  42.203  1.00 24.68           O
ATOM   1226  CB  ILE B  80      22.043  73.409  43.368  1.00 27.13           C
ATOM   1227  HB  ILE B  80      23.025  73.459  43.548  1.00 27.13           H
ATOM   1228  CG1 ILE B  80      21.756  72.230  42.429  1.00 30.02           C
ATOM   1229 1HG1 ILE B  80      22.063  71.392  42.881  1.00 30.02           H
ATOM   1230 2HG1 ILE B  80      20.768  72.186  42.280  1.00 30.02           H
ATOM   1231  CG2 ILE B  80      21.283  73.149  44.670  1.00 20.89           C
ATOM   1232 1HG2 ILE B  80      21.557  72.278  45.077  1.00 20.89           H
ATOM   1233 2HG2 ILE B  80      20.297  73.116  44.509  1.00 20.89           H
ATOM   1234 3HG2 ILE B  80      21.461  73.870  45.339  1.00 20.89           H
ATOM   1235  CD1 ILE B  80      22.435  72.302  41.060  1.00 31.57           C
ATOM   1236 1HD1 ILE B  80      22.204  71.504  40.503  1.00 31.57           H
ATOM   1237 2HD1 ILE B  80      23.430  72.333  41.155  1.00 31.57           H
ATOM   1238 3HD1 ILE B  80      22.148  73.119  40.560  1.00 31.57           H
ATOM   1239  N   LEU B  81      19.623  75.816  43.691  1.00 24.88           N
ATOM   1240  H   LEU B  81      20.232  76.491  44.108  1.00 24.88           H
ATOM   1241  CA  LEU B  81      18.192  75.827  43.995  1.00 23.95           C
ATOM   1242  HA  LEU B  81      17.996  74.902  44.320  1.00 23.95           H
ATOM   1243  C   LEU B  81      17.334  76.097  42.757  1.00 25.18           C
ATOM   1244  O   LEU B  81      16.245  75.538  42.608  1.00 25.07           O
ATOM   1245  CB  LEU B  81      17.889  76.845  45.088  1.00 23.81           C
ATOM   1246 1HB  LEU B  81      18.338  76.536  45.926  1.00 23.81           H
ATOM   1247 2HB  LEU B  81      18.277  77.722  44.805  1.00 23.81           H
ATOM   1248  CG  LEU B  81      16.413  77.067  45.403  1.00 23.79           C
ATOM   1249  HG  LEU B  81      15.956  77.392  44.575  1.00 23.79           H
ATOM   1250  CD1 LEU B  81      15.756  75.749  45.847  1.00 25.07           C
ATOM   1251 1HD1 LEU B  81      14.787  75.884  46.056  1.00 25.07           H
ATOM   1252 2HD1 LEU B  81      16.199  75.386  46.666  1.00 25.07           H
ATOM   1253 3HD1 LEU B  81      15.822  75.056  45.129  1.00 25.07           H
ATOM   1254  CD2 LEU B  81      16.267  78.129  46.492  1.00 22.59           C
ATOM   1255 1HD2 LEU B  81      15.304  78.287  46.711  1.00 22.59           H
ATOM   1256 2HD2 LEU B  81      16.663  78.999  46.199  1.00 22.59           H
ATOM   1257 3HD2 LEU B  81      16.731  77.847  47.332  1.00 22.59           H
ATOM   1258  N   THR B  82      17.807  76.974  41.887  1.00 24.53           N
ATOM   1259  H   THR B  82      18.676  77.434  42.068  1.00 24.53           H
ATOM   1260  CA  THR B  82      17.068  77.274  40.666  1.00 26.32           C
ATOM   1261  HA  THR B  82      16.374  76.554  40.660  1.00 26.32           H
ATOM   1262  C   THR B  82      17.997  77.201  39.462  1.00 26.13           C
ATOM   1263  O   THR B  82      19.263  77.301  39.573  1.00 22.82           O
ATOM   1264  CB  THR B  82      16.395  78.678  40.657  1.00 26.65           C
ATOM   1265  HB  THR B  82      15.697  78.722  39.942  1.00 26.65           H
ATOM   1266  OG1 THR B  82      17.377  79.673  40.336  1.00 26.46           O
ATOM   1267  HG1 THR B  82      18.238  79.261  40.265  1.00 26.46           H
ATOM   1268  CG2 THR B  82      15.735  79.024  41.988  1.00 25.20           C
ATOM   1269 1HG2 THR B  82      15.312  79.929  41.953  1.00 25.20           H
ATOM   1270 2HG2 THR B  82      16.405  79.026  42.730  1.00 25.20           H
ATOM   1271 3HG2 THR B  82      15.023  78.360  42.218  1.00 25.20           H
ATOM   1272  N   ARG B  83      17.353  77.049  38.305  1.00 24.99           N
ATOM   1273  H   ARG B  83      16.356  76.978  38.303  1.00 24.99           H
ATOM   1274  CA  ARG B  83      18.074  76.985  37.053  1.00 27.35           C
ATOM   1275  HA  ARG B  83      18.778  76.294  37.220  1.00 27.35           H
ATOM   1276  C   ARG B  83      18.831  78.283  36.729  1.00 28.78           C
ATOM   1277  O   ARG B  83      19.768  78.255  35.946  1.00 25.44           O
ATOM   1278  CB  ARG B  83      17.181  76.464  35.922  1.00 26.11           C
ATOM   1279 1HB  ARG B  83      16.373  77.048  35.851  1.00 26.11           H
ATOM   1280 2HB  ARG B  83      17.692  76.496  35.063  1.00 26.11           H
ATOM   1281  CG  ARG B  83      16.733  75.020  36.184  1.00 22.88           C
ATOM   1282 1HG  ARG B  83      16.401  74.955  37.125  1.00 22.88           H
ATOM   1283 2HG  ARG B  83      15.991  74.796  35.552  1.00 22.88           H
ATOM   1284  CD  ARG B  83      17.849  73.997  35.996  1.00 26.33           C
ATOM   1285 1HD  ARG B  83      18.562  74.121  36.686  1.00 26.33           H
ATOM   1286 2HD  ARG B  83      17.488  73.066  36.052  1.00 26.33           H
ATOM   1287  NE  ARG B  83      18.432  74.197  34.676  1.00 25.87           N
ATOM   1288  HE  ARG B  83      17.801  74.215  33.900  1.00 25.87           H
ATOM   1289  CZ  ARG B  83      19.725  74.358  34.405  1.00 25.27           C
ATOM   1290  NH1 ARG B  83      20.653  74.270  35.357  1.00 22.80           N
ATOM   1291 1HH1 ARG B  83      20.384  74.079  36.301  1.00 22.80           H
ATOM   1292 2HH1 ARG B  83      21.618  74.395  35.127  1.00 22.80           H
ATOM   1293  NH2 ARG B  83      20.085  74.607  33.155  1.00 23.39           N
ATOM   1294 1HH2 ARG B  83      19.391  74.670  32.438  1.00 23.39           H
ATOM   1295 2HH2 ARG B  83      21.051  74.731  32.928  1.00 23.39           H
ATOM   1296  N   TYR B  84      18.459  79.387  37.392  1.00 26.41           N
ATOM   1297  H   TYR B  84      17.685  79.333  38.022  1.00 26.41           H
ATOM   1298  CA  TYR B  84      19.141  80.658  37.227  1.00 25.40           C
ATOM   1299  HA  TYR B  84      19.632  80.570  36.361  1.00 25.40           H
ATOM   1300  C   TYR B  84      20.170  80.899  38.320  1.00 26.83           C
ATOM   1301  O   TYR B  84      20.814  81.949  38.349  1.00 26.31           O
ATOM   1302  CB  TYR B  84      18.121  81.809  37.156  1.00 28.74           C
ATOM   1303 1HB  TYR B  84      17.548  81.802  37.975  1.00 28.74           H
ATOM   1304 2HB  TYR B  84      18.603  82.683  37.094  1.00 28.74           H
ATOM   1305  CG  TYR B  84      17.240  81.641  35.933  1.00 28.88           C
ATOM   1306  CD1 TYR B  84      17.743  81.922  34.671  1.00 27.24           C
ATOM   1307  HD1 TYR B  84      18.683  82.251  34.579  1.00 27.24           H
ATOM   1308  CD2 TYR B  84      15.943  81.147  36.042  1.00 27.17           C
ATOM   1309  HD2 TYR B  84      15.574  80.919  36.943  1.00 27.17           H
ATOM   1310  CE1 TYR B  84      16.976  81.757  33.550  1.00 29.34           C
ATOM   1311  HE1 TYR B  84      17.343  81.998  32.652  1.00 29.34           H
ATOM   1312  CE2 TYR B  84      15.155  80.968  34.908  1.00 29.07           C
ATOM   1313  HE2 TYR B  84      14.215  80.636  34.988  1.00 29.07           H
ATOM   1314  CZ  TYR B  84      15.701  81.260  33.661  1.00 29.22           C
ATOM   1315  OH  TYR B  84      14.981  81.086  32.517  1.00 31.81           O
ATOM   1316  HH  TYR B  84      15.576  81.045  31.768  1.00 31.81           H
ATOM   1317  N   GLY B  85      20.347  79.920  39.207  1.00 26.81           N
ATOM   1318  H   GLY B  85      19.808  79.080  39.143  1.00 26.81           H
ATOM   1319  CA  GLY B  85      21.342  80.083  40.283  1.00 27.51           C
ATOM   1320 1HA  GLY B  85      21.518  79.177  40.669  1.00 27.51           H
ATOM   1321 2HA  GLY B  85      22.179  80.437  39.867  1.00 27.51           H
ATOM   1322  C   GLY B  85      20.904  81.026  41.402  1.00 27.37           C
ATOM   1323  O   GLY B  85      21.716  81.364  42.247  1.00 29.43           O
ATOM   1324  N   THR B  86      19.634  81.452  41.409  1.00 25.99           N
ATOM   1325  H   THR B  86      19.012  81.159  40.682  1.00 25.99           H
ATOM   1326  CA  THR B  86      19.134  82.355  42.483  1.00 25.38           C
ATOM   1327  HA  THR B  86      19.890  82.987  42.655  1.00 25.38           H
ATOM   1328  C   THR B  86      18.815  81.539  43.735  1.00 25.27           C
ATOM   1329  O   THR B  86      18.344  80.402  43.622  1.00 25.94           O
ATOM   1330  CB  THR B  86      17.933  83.222  42.073  1.00 25.38           C
ATOM   1331  HB  THR B  86      17.665  83.824  42.825  1.00 25.38           H
ATOM   1332  OG1 THR B  86      16.778  82.397  41.855  1.00 26.26           O
ATOM   1333  HG1 THR B  86      15.997  82.948  41.807  1.00 26.26           H
ATOM   1334  CG2 THR B  86      18.275  84.043  40.793  1.00 25.61           C
ATOM   1335 1HG2 THR B  86      17.501  84.612  40.515  1.00 25.61           H
ATOM   1336 2HG2 THR B  86      18.502  83.438  40.029  1.00 25.61           H
ATOM   1337 3HG2 THR B  86      19.058  84.645  40.952  1.00 25.61           H
ATOM   1338  N   PRO B  87      19.125  82.086  44.933  1.00 23.98           N
ATOM   1339  CA  PRO B  87      19.056  81.240  46.131  1.00 23.92           C
ATOM   1340  HA  PRO B  87      19.141  80.279  45.868  1.00 23.92           H
ATOM   1341  C   PRO B  87      17.719  81.345  46.889  1.00 24.68           C
ATOM   1342  O   PRO B  87      17.715  81.208  48.105  1.00 25.25           O
ATOM   1343  CB  PRO B  87      20.189  81.808  46.987  1.00 21.89           C
ATOM   1344 1HB  PRO B  87      20.026  81.661  47.962  1.00 21.89           H
ATOM   1345 2HB  PRO B  87      21.075  81.419  46.734  1.00 21.89           H
ATOM   1346  CG  PRO B  87      20.135  83.258  46.655  1.00 24.11           C
ATOM   1347 1HG  PRO B  87      19.381  83.702  47.139  1.00 24.11           H
ATOM   1348 2HG  PRO B  87      20.996  83.706  46.896  1.00 24.11           H
ATOM   1349  CD  PRO B  87      19.913  83.308  45.185  1.00 22.55           C
ATOM   1350 1HD  PRO B  87      19.400  84.125  44.923  1.00 22.55           H
ATOM   1351 2HD  PRO B  87      20.780  83.284  44.686  1.00 22.55           H
ATOM   1352  N   PHE B  88      16.618  81.618  46.183  1.00 25.10           N
ATOM   1353  H   PHE B  88      16.685  81.768  45.197  1.00 25.10           H
ATOM   1354  CA  PHE B  88      15.311  81.699  46.845  1.00 26.76           C
ATOM   1355  HA  PHE B  88      15.393  81.154  47.679  1.00 26.76           H
ATOM   1356  C   PHE B  88      14.262  81.093  45.942  1.00 26.58           C
ATOM   1357  O   PHE B  88      14.264  81.311  44.728  1.00 28.08           O
ATOM   1358  CB  PHE B  88      14.938  83.155  47.233  1.00 23.58           C
ATOM   1359 1HB  PHE B  88      15.591  83.487  47.914  1.00 23.58           H
ATOM   1360 2HB  PHE B  88      14.985  83.731  46.417  1.00 23.58           H
ATOM   1361  CG  PHE B  88      13.556  83.303  47.816  1.00 23.87           C
ATOM   1362  CD1 PHE B  88      13.313  82.966  49.147  1.00 25.45           C
ATOM   1363  HD1 PHE B  88      14.071  82.639  49.711  1.00 25.45           H
ATOM   1364  CD2 PHE B  88      12.490  83.765  47.039  1.00 23.34           C
ATOM   1365  HD2 PHE B  88      12.646  84.019  46.084  1.00 23.34           H
ATOM   1366  CE1 PHE B  88      12.059  83.070  49.709  1.00 22.10           C
ATOM   1367  HE1 PHE B  88      11.914  82.819  50.666  1.00 22.10           H
ATOM   1368  CE2 PHE B  88      11.193  83.876  47.592  1.00 24.45           C
ATOM   1369  HE2 PHE B  88      10.432  84.199  47.029  1.00 24.45           H
ATOM   1370  CZ  PHE B  88      10.981  83.533  48.927  1.00 24.61           C
ATOM   1371  HZ  PHE B  88      10.069  83.615  49.328  1.00 24.61           H
ATOM   1372  N   GLU B  89      13.373  80.309  46.539  1.00 27.25           N
ATOM   1373  H   GLU B  89      13.480  80.088  47.508  1.00 27.25           H
ATOM   1374  CA  GLU B  89      12.259  79.774  45.808  1.00 25.46           C
ATOM   1375  HA  GLU B  89      12.021  80.488  45.150  1.00 25.46           H
ATOM   1376  C   GLU B  89      11.105  79.487  46.738  1.00 27.22           C
ATOM   1377  O   GLU B  89      11.292  78.869  47.776  1.00 25.07           O
ATOM   1378  CB  GLU B  89      12.645  78.489  45.102  1.00 26.97           C
ATOM   1379 1HB  GLU B  89      13.374  78.700  44.450  1.00 26.97           H
ATOM   1380 2HB  GLU B  89      12.987  77.848  45.789  1.00 26.97           H
ATOM   1381  CG  GLU B  89      11.469  77.832  44.344  1.00 26.10           C
ATOM   1382 1HG  GLU B  89      10.674  77.760  44.947  1.00 26.10           H
ATOM   1383 2HG  GLU B  89      11.231  78.382  43.543  1.00 26.10           H
ATOM   1384  CD  GLU B  89      11.858  76.451  43.886  1.00 30.30           C
ATOM   1385  OE1 GLU B  89      12.007  75.535  44.749  1.00 29.81           O
ATOM   1386  OE2 GLU B  89      12.086  76.298  42.669  1.00 33.48           O
ATOM   1387  N   LEU B  90       9.914  79.934  46.335  1.00 24.13           N
ATOM   1388  H   LEU B  90       9.863  80.504  45.515  1.00 24.13           H
ATOM   1389  CA  LEU B  90       8.693  79.620  47.048  1.00 26.15           C
ATOM   1390  HA  LEU B  90       8.952  79.493  48.006  1.00 26.15           H
ATOM   1391  C   LEU B  90       8.083  78.332  46.474  1.00 26.53           C
ATOM   1392  O   LEU B  90       8.113  78.114  45.261  1.00 26.56           O
ATOM   1393  CB  LEU B  90       7.687  80.787  46.874  1.00 24.70           C
ATOM   1394 1HB  LEU B  90       7.689  81.049  45.909  1.00 24.70           H
ATOM   1395 2HB  LEU B  90       6.781  80.447  47.126  1.00 24.70           H
ATOM   1396  CG  LEU B  90       7.926  82.061  47.682  1.00 24.73           C
ATOM   1397  HG  LEU B  90       8.908  82.144  47.851  1.00 24.73           H
ATOM   1398  CD1 LEU B  90       7.506  83.327  46.924  1.00 22.75           C
ATOM   1399 1HD1 LEU B  90       7.672  84.146  47.474  1.00 22.75           H
ATOM   1400 2HD1 LEU B  90       6.533  83.302  46.697  1.00 22.75           H
ATOM   1401 3HD1 LEU B  90       8.019  83.420  46.071  1.00 22.75           H
ATOM   1402  CD2 LEU B  90       7.182  81.951  49.006  1.00 25.54           C
ATOM   1403 1HD2 LEU B  90       7.317  82.771  49.562  1.00 25.54           H
ATOM   1404 2HD2 LEU B  90       7.504  81.165  49.534  1.00 25.54           H
ATOM   1405 3HD2 LEU B  90       6.200  81.839  48.857  1.00 25.54           H
ATOM   1406  N   SER B  91       7.508  77.493  47.320  1.00 25.25           N
ATOM   1407  H   SER B  91       7.671  77.571  48.304  1.00 25.25           H
ATOM   1408  CA  SER B  91       6.634  76.454  46.795  1.00 27.36           C
ATOM   1409  HA  SER B  91       6.550  76.644  45.817  1.00 27.36           H
ATOM   1410  C   SER B  91       5.263  76.530  47.487  1.00 25.91           C
ATOM   1411  O   SER B  91       5.143  76.975  48.618  1.00 26.55           O
ATOM   1412  CB  SER B  91       7.251  75.068  46.972  1.00 24.87           C
ATOM   1413 1HB  SER B  91       6.664  74.362  46.576  1.00 24.87           H
ATOM   1414 2HB  SER B  91       8.157  75.023  46.551  1.00 24.87           H
ATOM   1415  OG  SER B  91       7.400  74.783  48.347  1.00 31.57           O
ATOM   1416  HG  SER B  91       7.434  75.602  48.841  1.00 31.57           H
ATOM   1417  N   LEU B  92       4.220  76.095  46.800  1.00 28.73           N
ATOM   1418  H   LEU B  92       4.334  75.781  45.858  1.00 28.73           H
ATOM   1419  CA  LEU B  92       2.904  76.077  47.426  1.00 28.52           C
ATOM   1420  HA  LEU B  92       2.965  76.489  48.335  1.00 28.52           H
ATOM   1421  C   LEU B  92       2.512  74.626  47.484  1.00 30.88           C
ATOM   1422  O   LEU B  92       2.498  73.928  46.452  1.00 30.04           O
ATOM   1423  CB  LEU B  92       1.887  76.884  46.614  1.00 30.94           C
ATOM   1424 1HB  LEU B  92       2.196  77.835  46.621  1.00 30.94           H
ATOM   1425 2HB  LEU B  92       1.914  76.531  45.679  1.00 30.94           H
ATOM   1426  CG  LEU B  92       0.417  76.883  47.055  1.00 29.24           C
ATOM   1427  HG  LEU B  92       0.111  75.932  47.102  1.00 29.24           H
ATOM   1428  CD1 LEU B  92       0.299  77.500  48.421  1.00 30.24           C
ATOM   1429 1HD1 LEU B  92      -0.652  77.510  48.729  1.00 30.24           H
ATOM   1430 2HD1 LEU B  92       0.631  78.443  48.418  1.00 30.24           H
ATOM   1431 3HD1 LEU B  92       0.834  76.988  49.093  1.00 30.24           H
ATOM   1432  CD2 LEU B  92      -0.496  77.631  46.062  1.00 33.39           C
ATOM   1433 1HD2 LEU B  92      -1.447  77.617  46.370  1.00 33.39           H
ATOM   1434 2HD2 LEU B  92      -0.460  77.210  45.155  1.00 33.39           H
ATOM   1435 3HD2 LEU B  92      -0.217  78.587  45.969  1.00 33.39           H
ATOM   1436  N   ASN B  93       2.248  74.158  48.698  1.00 31.29           N
ATOM   1437  H   ASN B  93       2.435  74.726  49.499  1.00 31.29           H
ATOM   1438  CA  ASN B  93       1.695  72.842  48.871  1.00 32.47           C
ATOM   1439  HA  ASN B  93       2.124  72.200  48.235  1.00 32.47           H
ATOM   1440  C   ASN B  93       0.197  73.003  48.591  1.00 33.94           C
ATOM   1441  O   ASN B  93      -0.550  73.496  49.432  1.00 31.45           O
ATOM   1442  CB  ASN B  93       1.999  72.324  50.274  1.00 35.19           C
ATOM   1443 1HB  ASN B  93       2.989  72.226  50.374  1.00 35.19           H
ATOM   1444 2HB  ASN B  93       1.660  72.986  50.942  1.00 35.19           H
ATOM   1445  CG  ASN B  93       1.357  70.986  50.562  1.00 39.63           C
ATOM   1446  OD1 ASN B  93       0.831  70.769  51.649  1.00 43.01           O
ATOM   1447  ND2 ASN B  93       1.385  70.088  49.590  1.00 41.34           N
ATOM   1448 1HD2 ASN B  93       0.966  69.190  49.727  1.00 41.34           H
ATOM   1449 2HD2 ASN B  93       1.825  70.307  48.719  1.00 41.34           H
ATOM   1450  N   CYS B  94      -0.229  72.629  47.391  1.00 33.09           N
ATOM   1451  H   CYS B  94       0.385  72.130  46.779  1.00 33.09           H
ATOM   1452  CA  CYS B  94      -1.580  72.940  46.962  1.00 32.43           C
ATOM   1453  HA  CYS B  94      -1.697  73.901  47.214  1.00 32.43           H
ATOM   1454  C   CYS B  94      -2.603  72.119  47.698  1.00 34.76           C
ATOM   1455  O   CYS B  94      -3.703  72.584  47.893  1.00 36.69           O
ATOM   1456  CB  CYS B  94      -1.750  72.772  45.456  1.00 31.51           C
ATOM   1457 1HB  CYS B  94      -1.669  71.788  45.299  1.00 31.51           H
ATOM   1458 2HB  CYS B  94      -2.689  73.063  45.272  1.00 31.51           H
ATOM   1459  SG  CYS B  94      -0.547  73.713  44.495  1.00 34.06           S
ATOM   1460  HG  CYS B  94       0.523  73.943  45.233  1.00 34.06           H
ATOM   1461  N   SER B  95      -2.247  70.906  48.100  1.00 34.13           N
ATOM   1462  H   SER B  95      -1.323  70.573  47.910  1.00 34.13           H
ATOM   1463  CA  SER B  95      -3.181  70.059  48.811  1.00 37.43           C
ATOM   1464  HA  SER B  95      -4.000  70.106  48.240  1.00 37.43           H
ATOM   1465  C   SER B  95      -3.555  70.594  50.206  1.00 38.77           C
ATOM   1466  O   SER B  95      -4.665  70.359  50.689  1.00 36.96           O
ATOM   1467  CB  SER B  95      -2.662  68.615  48.879  1.00 36.17           C
ATOM   1468 1HB  SER B  95      -3.215  68.066  49.506  1.00 36.17           H
ATOM   1469 2HB  SER B  95      -2.665  68.192  47.973  1.00 36.17           H
ATOM   1470  OG  SER B  95      -1.336  68.582  49.352  1.00 40.26           O
ATOM   1471  HG  SER B  95      -1.338  68.575  50.309  1.00 40.26           H
ATOM   1472  N   ASN B  96      -2.641  71.309  50.855  1.00 40.16           N
ATOM   1473  H   ASN B  96      -1.760  71.487  50.417  1.00 40.16           H
ATOM   1474  CA  ASN B  96      -2.893  71.844  52.198  1.00 40.46           C
ATOM   1475  HA  ASN B  96      -3.812  71.498  52.389  1.00 40.46           H
ATOM   1476  C   ASN B  96      -2.943  73.372  52.328  1.00 39.54           C
ATOM   1477  O   ASN B  96      -3.124  73.871  53.437  1.00 39.05           O
ATOM   1478  CB  ASN B  96      -1.822  71.330  53.146  1.00 41.69           C
ATOM   1479 1HB  ASN B  96      -0.922  71.594  52.799  1.00 41.69           H
ATOM   1480 2HB  ASN B  96      -1.963  71.734  54.050  1.00 41.69           H
ATOM   1481  CG  ASN B  96      -1.855  69.844  53.284  1.00 44.27           C
ATOM   1482  OD1 ASN B  96      -2.821  69.291  53.794  1.00 46.17           O
ATOM   1483  ND2 ASN B  96      -0.798  69.178  52.846  1.00 44.22           N
ATOM   1484 1HD2 ASN B  96      -0.767  68.182  52.925  1.00 44.22           H
ATOM   1485 2HD2 ASN B  96      -0.031  69.671  52.436  1.00 44.22           H
ATOM   1486  N   SER B  97      -2.761  74.098  51.218  1.00 36.18           N
ATOM   1487  H   SER B  97      -2.773  73.626  50.337  1.00 36.18           H
ATOM   1488  CA  SER B  97      -2.543  75.564  51.225  1.00 38.52           C
ATOM   1489  HA  SER B  97      -2.250  75.745  50.286  1.00 38.52           H
ATOM   1490  C   SER B  97      -1.435  76.034  52.165  1.00 36.10           C
ATOM   1491  O   SER B  97      -1.601  77.016  52.892  1.00 38.04           O
ATOM   1492  CB  SER B  97      -3.824  76.319  51.544  1.00 40.28           C
ATOM   1493 1HB  SER B  97      -4.281  75.934  52.346  1.00 40.28           H
ATOM   1494 2HB  SER B  97      -3.642  77.290  51.698  1.00 40.28           H
ATOM   1495  OG  SER B  97      -4.699  76.209  50.452  1.00 46.56           O
ATOM   1496  HG  SER B  97      -4.194  76.184  49.639  1.00 46.56           H
ATOM   1497  N   ILE B  98      -0.337  75.303  52.180  1.00 32.22           N
ATOM   1498  H   ILE B  98      -0.289  74.486  51.606  1.00 32.22           H
ATOM   1499  CA  ILE B  98       0.801  75.653  53.006  1.00 31.58           C
ATOM   1500  HA  ILE B  98       0.480  76.311  53.687  1.00 31.58           H
ATOM   1501  C   ILE B  98       1.837  76.246  52.059  1.00 31.86           C
ATOM   1502  O   ILE B  98       2.202  75.617  51.050  1.00 31.52           O
ATOM   1503  CB  ILE B  98       1.389  74.416  53.749  1.00 30.71           C
ATOM   1504  HB  ILE B  98       1.620  73.724  53.065  1.00 30.71           H
ATOM   1505  CG1 ILE B  98       0.351  73.822  54.721  1.00 34.04           C
ATOM   1506 1HG1 ILE B  98      -0.335  73.330  54.185  1.00 34.04           H
ATOM   1507 2HG1 ILE B  98       0.821  73.182  55.329  1.00 34.04           H
ATOM   1508  CG2 ILE B  98       2.689  74.749  54.484  1.00 29.85           C
ATOM   1509 1HG2 ILE B  98       3.051  73.944  54.954  1.00 29.85           H
ATOM   1510 2HG2 ILE B  98       2.541  75.464  55.168  1.00 29.85           H
ATOM   1511 3HG2 ILE B  98       3.388  75.073  53.847  1.00 29.85           H
ATOM   1512  CD1 ILE B  98      -0.373  74.866  55.588  1.00 35.85           C
ATOM   1513 1HD1 ILE B  98      -1.033  74.429  56.199  1.00 35.85           H
ATOM   1514 2HD1 ILE B  98      -0.868  75.523  55.019  1.00 35.85           H
ATOM   1515 3HD1 ILE B  98       0.276  75.376  56.152  1.00 35.85           H
ATOM   1516  N   VAL B  99       2.279  77.458  52.378  1.00 29.62           N
ATOM   1517  H   VAL B  99       1.854  77.938  53.146  1.00 29.62           H
ATOM   1518  CA  VAL B  99       3.349  78.109  51.659  1.00 28.21           C
ATOM   1519  HA  VAL B  99       3.304  77.771  50.719  1.00 28.21           H
ATOM   1520  C   VAL B  99       4.675  77.732  52.330  1.00 28.50           C
ATOM   1521  O   VAL B  99       4.773  77.680  53.545  1.00 26.99           O
ATOM   1522  CB  VAL B  99       3.159  79.633  51.649  1.00 28.12           C
ATOM   1523  HB  VAL B  99       3.116  79.968  52.590  1.00 28.12           H
ATOM   1524  CG1 VAL B  99       4.358  80.305  51.015  1.00 28.60           C
ATOM   1525 1HG1 VAL B  99       4.247  81.299  51.002  1.00 28.60           H
ATOM   1526 2HG1 VAL B  99       4.484  79.998  50.072  1.00 28.60           H
ATOM   1527 3HG1 VAL B  99       5.195  80.096  51.521  1.00 28.60           H
ATOM   1528  CG2 VAL B  99       1.830  80.020  50.966  1.00 29.12           C
ATOM   1529 1HG2 VAL B  99       1.706  81.012  50.959  1.00 29.12           H
ATOM   1530 2HG2 VAL B  99       1.050  79.616  51.444  1.00 29.12           H
ATOM   1531 3HG2 VAL B  99       1.808  79.701  50.018  1.00 29.12           H
ATOM   1532  N   ARG B 100       5.680  77.433  51.515  1.00 27.86           N
ATOM   1533  H   ARG B 100       5.530  77.455  50.526  1.00 27.86           H
ATOM   1534  CA  ARG B 100       6.981  77.077  52.022  1.00 29.59           C
ATOM   1535  HA  ARG B 100       7.027  77.306  52.994  1.00 29.59           H
ATOM   1536  C   ARG B 100       7.967  77.888  51.214  1.00 28.94           C
ATOM   1537  O   ARG B 100       7.634  78.381  50.134  1.00 25.21           O
ATOM   1538  CB  ARG B 100       7.226  75.562  51.860  1.00 29.10           C
ATOM   1539 1HB  ARG B 100       7.299  75.360  50.883  1.00 29.10           H
ATOM   1540 2HB  ARG B 100       8.088  75.335  52.313  1.00 29.10           H
ATOM   1541  CG  ARG B 100       6.073  74.689  52.480  1.00 32.52           C
ATOM   1542 1HG  ARG B 100       6.484  73.898  52.933  1.00 32.52           H
ATOM   1543 2HG  ARG B 100       5.585  75.243  53.154  1.00 32.52           H
ATOM   1544  CD  ARG B 100       5.037  74.174  51.402  1.00 33.29           C
ATOM   1545 1HD  ARG B 100       4.424  73.485  51.788  1.00 33.29           H
ATOM   1546 2HD  ARG B 100       4.498  74.928  51.027  1.00 33.29           H
ATOM   1547  NE  ARG B 100       5.790  73.558  50.307  1.00 36.72           N
ATOM   1548  HE  ARG B 100       5.874  74.066  49.450  1.00 36.72           H
ATOM   1549  CZ  ARG B 100       6.367  72.368  50.384  1.00 37.15           C
ATOM   1550  NH1 ARG B 100       6.224  71.618  51.473  1.00 35.74           N
ATOM   1551 1HH1 ARG B 100       5.678  71.951  52.241  1.00 35.74           H
ATOM   1552 2HH1 ARG B 100       6.663  70.721  51.523  1.00 35.74           H
ATOM   1553  NH2 ARG B 100       7.085  71.932  49.371  1.00 38.97           N
ATOM   1554 1HH2 ARG B 100       7.191  72.498  48.553  1.00 38.97           H
ATOM   1555 2HH2 ARG B 100       7.525  71.035  49.419  1.00 38.97           H
ATOM   1556  N   TYR B 101       9.173  78.068  51.727  1.00 28.38           N
ATOM   1557  H   TYR B 101       9.363  77.868  52.688  1.00 28.38           H
ATOM   1558  CA  TYR B 101      10.207  78.565  50.847  1.00 27.89           C
ATOM   1559  HA  TYR B 101       9.934  78.247  49.939  1.00 27.89           H
ATOM   1560  C   TYR B 101      11.517  77.965  51.178  1.00 25.34           C
ATOM   1561  O   TYR B 101      11.761  77.624  52.323  1.00 27.27           O
ATOM   1562  CB  TYR B 101      10.292  80.083  50.838  1.00 25.87           C
ATOM   1563 1HB  TYR B 101      10.984  80.346  50.166  1.00 25.87           H
ATOM   1564 2HB  TYR B 101       9.401  80.437  50.555  1.00 25.87           H
ATOM   1565  CG  TYR B 101      10.656  80.738  52.165  1.00 27.48           C
ATOM   1566  CD1 TYR B 101      11.986  81.013  52.488  1.00 24.54           C
ATOM   1567  HD1 TYR B 101      12.713  80.756  51.851  1.00 24.54           H
ATOM   1568  CD2 TYR B 101       9.669  81.113  53.073  1.00 25.07           C
ATOM   1569  HD2 TYR B 101       8.713  80.905  52.868  1.00 25.07           H
ATOM   1570  CE1 TYR B 101      12.318  81.655  53.715  1.00 25.53           C
ATOM   1571  HE1 TYR B 101      13.274  81.829  53.951  1.00 25.53           H
ATOM   1572  CE2 TYR B 101       9.985  81.777  54.271  1.00 23.80           C
ATOM   1573  HE2 TYR B 101       9.254  82.058  54.893  1.00 23.80           H
ATOM   1574  CZ  TYR B 101      11.291  82.041  54.589  1.00 25.63           C
ATOM   1575  OH  TYR B 101      11.578  82.682  55.783  1.00 24.65           O
ATOM   1576  HH  TYR B 101      11.644  83.625  55.631  1.00 24.65           H
ATOM   1577  N   THR B 102      12.371  77.900  50.163  1.00 26.12           N
ATOM   1578  H   THR B 102      12.069  78.215  49.263  1.00 26.12           H
ATOM   1579  CA  THR B 102      13.718  77.393  50.302  1.00 23.41           C
ATOM   1580  HA  THR B 102      13.822  77.142  51.264  1.00 23.41           H
ATOM   1581  C   THR B 102      14.690  78.482  49.930  1.00 25.11           C
ATOM   1582  O   THR B 102      14.438  79.266  49.001  1.00 24.35           O
ATOM   1583  CB  THR B 102      13.932  76.184  49.330  1.00 26.03           C
ATOM   1584  HB  THR B 102      13.880  76.465  48.372  1.00 26.03           H
ATOM   1585  OG1 THR B 102      12.877  75.234  49.542  1.00 24.01           O
ATOM   1586  HG1 THR B 102      12.038  75.693  49.589  1.00 24.01           H
ATOM   1587  CG2 THR B 102      15.280  75.498  49.600  1.00 25.17           C
ATOM   1588 1HG2 THR B 102      15.419  74.725  48.981  1.00 25.17           H
ATOM   1589 2HG2 THR B 102      15.325  75.152  50.537  1.00 25.17           H
ATOM   1590 3HG2 THR B 102      16.039  76.136  49.471  1.00 25.17           H
ATOM   1591  N   PHE B 103      15.815  78.531  50.636  1.00 19.45           N
ATOM   1592  H   PHE B 103      15.940  77.930  51.425  1.00 19.45           H
ATOM   1593  CA  PHE B 103      16.848  79.451  50.259  1.00 21.28           C
ATOM   1594  HA  PHE B 103      16.734  79.615  49.279  1.00 21.28           H
ATOM   1595  C   PHE B 103      18.174  78.803  50.549  1.00 20.17           C
ATOM   1596  O   PHE B 103      18.261  77.876  51.347  1.00 21.41           O
ATOM   1597  CB  PHE B 103      16.720  80.782  51.012  1.00 18.89           C
ATOM   1598 1HB  PHE B 103      17.334  81.445  50.585  1.00 18.89           H
ATOM   1599 2HB  PHE B 103      15.776  81.101  50.930  1.00 18.89           H
ATOM   1600  CG  PHE B 103      17.059  80.722  52.486  1.00 19.72           C
ATOM   1601  CD1 PHE B 103      18.300  81.201  52.949  1.00 23.61           C
ATOM   1602  HD1 PHE B 103      18.961  81.553  52.286  1.00 23.61           H
ATOM   1603  CD2 PHE B 103      16.137  80.254  53.410  1.00 24.43           C
ATOM   1604  HD2 PHE B 103      15.248  79.913  53.105  1.00 24.43           H
ATOM   1605  CE1 PHE B 103      18.628  81.200  54.275  1.00 24.00           C
ATOM   1606  HE1 PHE B 103      19.527  81.523  54.571  1.00 24.00           H
ATOM   1607  CE2 PHE B 103      16.458  80.262  54.773  1.00 24.84           C
ATOM   1608  HE2 PHE B 103      15.802  79.922  55.446  1.00 24.84           H
ATOM   1609  CZ  PHE B 103      17.722  80.756  55.193  1.00 24.63           C
ATOM   1610  HZ  PHE B 103      17.949  80.778  56.167  1.00 24.63           H
ATOM   1611  N   GLU B 104      19.196  79.286  49.887  1.00 22.79           N
ATOM   1612  H   GLU B 104      19.049  79.959  49.162  1.00 22.79           H
ATOM   1613  CA  GLU B 104      20.529  78.849  50.201  1.00 23.19           C
ATOM   1614  HA  GLU B 104      20.404  77.996  50.707  1.00 23.19           H
ATOM   1615  C   GLU B 104      21.232  79.928  51.027  1.00 21.92           C
ATOM   1616  O   GLU B 104      21.474  81.009  50.536  1.00 24.33           O
ATOM   1617  CB  GLU B 104      21.343  78.594  48.941  1.00 22.69           C
ATOM   1618 1HB  GLU B 104      20.914  77.864  48.410  1.00 22.69           H
ATOM   1619 2HB  GLU B 104      21.378  79.429  48.393  1.00 22.69           H
ATOM   1620  CG  GLU B 104      22.769  78.176  49.355  1.00 22.84           C
ATOM   1621 1HG  GLU B 104      23.230  78.971  49.748  1.00 22.84           H
ATOM   1622 2HG  GLU B 104      22.700  77.456  50.045  1.00 22.84           H
ATOM   1623  CD  GLU B 104      23.629  77.650  48.207  1.00 24.66           C
ATOM   1624  OE1 GLU B 104      23.138  77.536  47.041  1.00 23.30           O
ATOM   1625  OE2 GLU B 104      24.804  77.360  48.499  1.00 22.43           O
ATOM   1626  N   PRO B 105      21.568  79.623  52.279  1.00 21.57           N
ATOM   1627  CA  PRO B 105      22.251  80.654  53.041  1.00 21.98           C
ATOM   1628  HA  PRO B 105      21.669  81.463  53.121  1.00 21.98           H
ATOM   1629  C   PRO B 105      23.560  81.106  52.349  1.00 23.89           C
ATOM   1630  O   PRO B 105      24.357  80.281  51.885  1.00 23.22           O
ATOM   1631  CB  PRO B 105      22.533  79.971  54.370  1.00 21.45           C
ATOM   1632 1HB  PRO B 105      23.397  79.469  54.339  1.00 21.45           H
ATOM   1633 2HB  PRO B 105      22.560  80.636  55.116  1.00 21.45           H
ATOM   1634  CG  PRO B 105      21.415  79.032  54.576  1.00 24.67           C
ATOM   1635 1HG  PRO B 105      21.704  78.290  55.181  1.00 24.67           H
ATOM   1636 2HG  PRO B 105      20.640  79.514  54.986  1.00 24.67           H
ATOM   1637  CD  PRO B 105      21.087  78.516  53.130  1.00 23.25           C
ATOM   1638 1HD  PRO B 105      21.578  77.674  52.909  1.00 23.25           H
ATOM   1639 2HD  PRO B 105      20.106  78.377  52.991  1.00 23.25           H
ATOM   1640  N   ILE B 106      23.737  82.417  52.278  1.00 25.79           N
ATOM   1641  H   ILE B 106      23.021  83.014  52.638  1.00 25.79           H
ATOM   1642  CA  ILE B 106      24.911  83.022  51.707  1.00 26.84           C
ATOM   1643  HA  ILE B 106      25.601  82.307  51.593  1.00 26.84           H
ATOM   1644  C   ILE B 106      25.344  84.101  52.669  1.00 29.03           C
ATOM   1645  O   ILE B 106      24.519  84.886  53.128  1.00 29.50           O
ATOM   1646  CB  ILE B 106      24.595  83.644  50.349  1.00 27.74           C
ATOM   1647  HB  ILE B 106      23.780  84.215  50.446  1.00 27.74           H
ATOM   1648  CG1 ILE B 106      24.241  82.537  49.320  1.00 28.51           C
ATOM   1649 1HG1 ILE B 106      25.091  82.145  48.968  1.00 28.51           H
ATOM   1650 2HG1 ILE B 106      23.713  81.826  49.784  1.00 28.51           H
ATOM   1651  CG2 ILE B 106      25.754  84.588  49.887  1.00 24.95           C
ATOM   1652 1HG2 ILE B 106      25.550  84.997  48.998  1.00 24.95           H
ATOM   1653 2HG2 ILE B 106      26.614  84.085  49.804  1.00 24.95           H
ATOM   1654 3HG2 ILE B 106      25.894  85.331  50.542  1.00 24.95           H
ATOM   1655  CD1 ILE B 106      23.416  83.048  48.127  1.00 28.34           C
ATOM   1656 1HD1 ILE B 106      23.210  82.306  47.490  1.00 28.34           H
ATOM   1657 2HD1 ILE B 106      23.913  83.755  47.624  1.00 28.34           H
ATOM   1658 3HD1 ILE B 106      22.548  83.440  48.433  1.00 28.34           H
ATOM   1659  N   ASN B 107      26.643  84.193  52.940  1.00 28.95           N
ATOM   1660  H   ASN B 107      27.284  83.488  52.637  1.00 28.95           H
ATOM   1661  CA  ASN B 107      27.100  85.349  53.690  1.00 31.24           C
ATOM   1662  HA  ASN B 107      26.366  86.016  53.559  1.00 31.24           H
ATOM   1663  C   ASN B 107      28.325  86.009  53.081  1.00 32.24           C
ATOM   1664  O   ASN B 107      28.704  85.696  51.961  1.00 33.28           O
ATOM   1665  CB  ASN B 107      27.209  85.048  55.205  1.00 30.43           C
ATOM   1666 1HB  ASN B 107      27.302  85.912  55.700  1.00 30.43           H
ATOM   1667 2HB  ASN B 107      26.376  84.581  55.502  1.00 30.43           H
ATOM   1668  CG  ASN B 107      28.398  84.167  55.564  1.00 33.84           C
ATOM   1669  OD1 ASN B 107      29.282  83.908  54.745  1.00 31.13           O
ATOM   1670  ND2 ASN B 107      28.420  83.701  56.814  1.00 32.00           N
ATOM   1671 1HD2 ASN B 107      29.174  83.118  57.117  1.00 32.00           H
ATOM   1672 2HD2 ASN B 107      27.683  83.935  57.448  1.00 32.00           H
ATOM   1673  N   GLN B 108      28.916  86.957  53.795  1.00 33.46           N
ATOM   1674  H   GLN B 108      28.558  87.170  54.704  1.00 33.46           H
ATOM   1675  CA  GLN B 108      30.078  87.705  53.299  1.00 36.75           C
ATOM   1676  HA  GLN B 108      29.744  88.176  52.482  1.00 36.75           H
ATOM   1677  C   GLN B 108      31.252  86.794  52.886  1.00 36.32           C
ATOM   1678  O   GLN B 108      32.046  87.144  52.009  1.00 34.91           O
ATOM   1679  CB  GLN B 108      30.543  88.691  54.383  1.00 40.76           C
ATOM   1680 1HB  GLN B 108      31.412  89.097  54.101  1.00 40.76           H
ATOM   1681 2HB  GLN B 108      29.856  89.411  54.483  1.00 40.76           H
ATOM   1682  CG  GLN B 108      30.733  87.980  55.742  1.00 46.38           C
ATOM   1683 1HG  GLN B 108      29.866  87.557  56.007  1.00 46.38           H
ATOM   1684 2HG  GLN B 108      31.432  87.272  55.639  1.00 46.38           H
ATOM   1685  CD  GLN B 108      31.163  88.884  56.871  1.00 50.80           C
ATOM   1686  OE1 GLN B 108      31.762  89.932  56.644  1.00 51.25           O
ATOM   1687  NE2 GLN B 108      30.876  88.465  58.107  1.00 52.06           N
ATOM   1688 1HE2 GLN B 108      31.151  89.013  58.897  1.00 52.06           H
ATOM   1689 2HE2 GLN B 108      30.386  87.604  58.242  1.00 52.06           H
ATOM   1690  N   HIS B 109      31.378  85.634  53.522  1.00 34.70           N
ATOM   1691  H   HIS B 109      30.685  85.337  54.179  1.00 34.70           H
ATOM   1692  CA  HIS B 109      32.550  84.796  53.246  1.00 36.26           C
ATOM   1693  HA  HIS B 109      33.260  85.432  52.944  1.00 36.26           H
ATOM   1694  C   HIS B 109      32.283  83.789  52.124  1.00 32.78           C
ATOM   1695  O   HIS B 109      33.213  83.177  51.593  1.00 34.19           O
ATOM   1696  CB  HIS B 109      33.001  84.080  54.512  1.00 38.38           C
ATOM   1697 1HB  HIS B 109      32.266  83.477  54.822  1.00 38.38           H
ATOM   1698 2HB  HIS B 109      33.813  83.535  54.303  1.00 38.38           H
ATOM   1699  CG  HIS B 109      33.342  85.006  55.634  1.00 41.25           C
ATOM   1700  ND1 HIS B 109      34.370  85.921  55.559  1.00 43.22           N
ATOM   1701  HD1 HIS B 109      34.967  86.054  54.768  1.00 43.22           H
ATOM   1702  CD2 HIS B 109      32.793  85.156  56.859  1.00 42.89           C
ATOM   1703  HD2 HIS B 109      32.016  84.647  57.229  1.00 42.89           H
ATOM   1704  CE1 HIS B 109      34.445  86.594  56.691  1.00 42.73           C
ATOM   1705  HE1 HIS B 109      35.100  87.321  56.900  1.00 42.73           H
ATOM   1706  NE2 HIS B 109      33.505  86.141  57.501  1.00 45.08           N
ATOM   1707  N   THR B 110      31.016  83.655  51.760  1.00 29.73           N
ATOM   1708  H   THR B 110      30.327  84.213  52.222  1.00 29.73           H
ATOM   1709  CA  THR B 110      30.580  82.737  50.723  1.00 28.70           C
ATOM   1710  HA  THR B 110      30.785  81.815  51.052  1.00 28.70           H
ATOM   1711  C   THR B 110      31.329  83.035  49.464  1.00 29.52           C
ATOM   1712  O   THR B 110      31.312  84.160  48.988  1.00 29.31           O
ATOM   1713  CB  THR B 110      29.086  82.907  50.450  1.00 27.39           C
ATOM   1714  HB  THR B 110      28.858  83.873  50.332  1.00 27.39           H
ATOM   1715  OG1 THR B 110      28.362  82.416  51.575  1.00 25.16           O
ATOM   1716  HG1 THR B 110      27.441  82.306  51.339  1.00 25.16           H
ATOM   1717  CG2 THR B 110      28.658  82.120  49.229  1.00 28.10           C
ATOM   1718 1HG2 THR B 110      27.680  82.234  49.054  1.00 28.10           H
ATOM   1719 2HG2 THR B 110      28.837  81.144  49.351  1.00 28.10           H
ATOM   1720 3HG2 THR B 110      29.153  82.424  48.415  1.00 28.10           H
ATOM   1721  N   GLY B 111      32.015  82.032  48.931  1.00 30.09           N
ATOM   1722  H   GLY B 111      32.107  81.172  49.433  1.00 30.09           H
ATOM   1723  CA  GLY B 111      32.631  82.173  47.628  1.00 31.17           C
ATOM   1724 1HA  GLY B 111      32.703  81.266  47.212  1.00 31.17           H
ATOM   1725 2HA  GLY B 111      32.045  82.754  47.062  1.00 31.17           H
ATOM   1726  C   GLY B 111      33.990  82.786  47.745  1.00 34.73           C
ATOM   1727  O   GLY B 111      34.626  82.992  46.743  1.00 40.30           O
ATOM   1728  N   THR B 112      34.424  83.109  48.966  1.00 34.32           N
ATOM   1729  H   THR B 112      33.818  82.971  49.749  1.00 34.32           H
ATOM   1730  CA  THR B 112      35.755  83.657  49.190  1.00 35.03           C
ATOM   1731  HA  THR B 112      36.024  84.045  48.308  1.00 35.03           H
ATOM   1732  C   THR B 112      36.650  82.507  49.646  1.00 36.79           C
ATOM   1733  O   THR B 112      36.174  81.409  49.909  1.00 35.27           O
ATOM   1734  CB  THR B 112      35.788  84.773  50.281  1.00 34.89           C
ATOM   1735  HB  THR B 112      36.697  85.189  50.308  1.00 34.89           H
ATOM   1736  OG1 THR B 112      35.565  84.192  51.575  1.00 33.63           O
ATOM   1737  HG1 THR B 112      35.515  84.886  52.232  1.00 33.63           H
ATOM   1738  CG2 THR B 112      34.718  85.863  50.039  1.00 33.27           C
ATOM   1739 1HG2 THR B 112      34.757  86.567  50.748  1.00 33.27           H
ATOM   1740 2HG2 THR B 112      33.798  85.470  50.046  1.00 33.27           H
ATOM   1741 3HG2 THR B 112      34.855  86.310  49.155  1.00 33.27           H
ATOM   1742  N   ASP B 113      37.937  82.763  49.790  1.00 38.55           N
ATOM   1743  H   ASP B 113      38.302  83.668  49.573  1.00 38.55           H
ATOM   1744  CA  ASP B 113      38.812  81.711  50.268  1.00 41.29           C
ATOM   1745  HA  ASP B 113      38.547  80.931  49.701  1.00 41.29           H
ATOM   1746  C   ASP B 113      38.503  81.288  51.717  1.00 38.58           C
ATOM   1747  O   ASP B 113      38.935  80.244  52.158  1.00 38.94           O
ATOM   1748  CB  ASP B 113      40.311  82.010  49.971  1.00 44.17           C
ATOM   1749 1HB  ASP B 113      40.860  81.217  50.234  1.00 44.17           H
ATOM   1750 2HB  ASP B 113      40.421  82.182  48.992  1.00 44.17           H
ATOM   1751  CG  ASP B 113      40.845  83.218  50.722  1.00 49.42           C
ATOM   1752  OD1 ASP B 113      40.170  83.682  51.681  1.00 51.77           O
ATOM   1753  OD2 ASP B 113      41.959  83.700  50.364  1.00 51.40           O
ATOM   1754  N   LYS B 114      37.706  82.059  52.444  1.00 37.91           N
ATOM   1755  H   LYS B 114      37.412  82.947  52.091  1.00 37.91           H
ATOM   1756  CA  LYS B 114      37.253  81.608  53.771  1.00 37.21           C
ATOM   1757  HA  LYS B 114      38.064  81.187  54.177  1.00 37.21           H
ATOM   1758  C   LYS B 114      36.129  80.560  53.690  1.00 35.01           C
ATOM   1759  O   LYS B 114      35.864  79.834  54.648  1.00 34.06           O
ATOM   1760  CB  LYS B 114      36.803  82.786  54.618  1.00 40.90           C
ATOM   1761 1HB  LYS B 114      36.278  83.405  54.034  1.00 40.90           H
ATOM   1762 2HB  LYS B 114      36.215  82.436  55.347  1.00 40.90           H
ATOM   1763  CG  LYS B 114      37.946  83.579  55.257  1.00 46.63           C
ATOM   1764 1HG  LYS B 114      38.606  82.946  55.663  1.00 46.63           H
ATOM   1765 2HG  LYS B 114      38.400  84.132  54.559  1.00 46.63           H
ATOM   1766  CD  LYS B 114      37.372  84.494  56.347  1.00 51.24           C
ATOM   1767 1HD  LYS B 114      36.763  85.158  55.913  1.00 51.24           H
ATOM   1768 2HD  LYS B 114      36.850  83.932  56.988  1.00 51.24           H
ATOM   1769  CE  LYS B 114      38.458  85.260  57.133  1.00 57.31           C
ATOM   1770 1HE  LYS B 114      39.144  84.623  57.485  1.00 57.31           H
ATOM   1771 2HE  LYS B 114      38.901  85.934  56.542  1.00 57.31           H
ATOM   1772  NZ  LYS B 114      37.784  85.968  58.292  1.00 59.68           N
ATOM   1773 1HZ  LYS B 114      38.449  86.481  58.834  1.00 59.68           H
ATOM   1774 2HZ  LYS B 114      37.333  85.313  58.898  1.00 59.68           H
ATOM   1775 3HZ  LYS B 114      37.092  86.612  57.965  1.00 59.68           H
ATOM   1776  N   ASP B 115      35.458  80.493  52.545  1.00 31.25           N
ATOM   1777  H   ASP B 115      35.704  81.107  51.795  1.00 31.25           H
ATOM   1778  CA  ASP B 115      34.360  79.533  52.360  1.00 29.95           C
ATOM   1779  HA  ASP B 115      34.672  78.658  52.732  1.00 29.95           H
ATOM   1780  C   ASP B 115      34.071  79.433  50.882  1.00 30.69           C
ATOM   1781  O   ASP B 115      33.010  79.910  50.433  1.00 28.87           O
ATOM   1782  CB  ASP B 115      33.079  79.998  53.090  1.00 27.30           C
ATOM   1783 1HB  ASP B 115      33.324  80.296  54.013  1.00 27.30           H
ATOM   1784 2HB  ASP B 115      32.681  80.765  52.586  1.00 27.30           H
ATOM   1785  CG  ASP B 115      32.024  78.889  53.201  1.00 26.10           C
ATOM   1786  OD1 ASP B 115      32.274  77.742  52.794  1.00 26.48           O
ATOM   1787  OD2 ASP B 115      30.929  79.160  53.707  1.00 27.31           O
ATOM   1788  N   PRO B 116      35.010  78.845  50.107  1.00 30.27           N
ATOM   1789  CA  PRO B 116      34.817  78.829  48.641  1.00 30.22           C
ATOM   1790  HA  PRO B 116      34.554  79.751  48.356  1.00 30.22           H
ATOM   1791  C   PRO B 116      33.660  77.980  48.145  1.00 29.17           C
ATOM   1792  O   PRO B 116      33.157  78.225  47.064  1.00 29.49           O
ATOM   1793  CB  PRO B 116      36.165  78.315  48.087  1.00 31.33           C
ATOM   1794 1HB  PRO B 116      36.018  77.608  47.395  1.00 31.33           H
ATOM   1795 2HB  PRO B 116      36.696  79.065  47.691  1.00 31.33           H
ATOM   1796  CG  PRO B 116      36.904  77.733  49.258  1.00 30.34           C
ATOM   1797 1HG  PRO B 116      36.815  76.737  49.249  1.00 30.34           H
ATOM   1798 2HG  PRO B 116      37.871  77.982  49.201  1.00 30.34           H
ATOM   1799  CD  PRO B 116      36.313  78.283  50.530  1.00 30.87           C
ATOM   1800 1HD  PRO B 116      36.179  77.560  51.207  1.00 30.87           H
ATOM   1801 2HD  PRO B 116      36.894  78.999  50.917  1.00 30.87           H
ATOM   1802  N   PHE B 117      33.204  77.004  48.926  1.00 30.03           N
ATOM   1803  H   PHE B 117      33.650  76.812  49.800  1.00 30.03           H
ATOM   1804  CA  PHE B 117      32.045  76.210  48.502  1.00 28.07           C
ATOM   1805  HA  PHE B 117      31.791  76.582  47.609  1.00 28.07           H
ATOM   1806  C   PHE B 117      30.822  76.450  49.341  1.00 27.17           C
ATOM   1807  O   PHE B 117      29.846  75.685  49.271  1.00 25.77           O
ATOM   1808  CB  PHE B 117      32.418  74.724  48.323  1.00 28.20           C
ATOM   1809 1HB  PHE B 117      32.659  74.331  49.210  1.00 28.20           H
ATOM   1810 2HB  PHE B 117      31.639  74.228  47.939  1.00 28.20           H
ATOM   1811  CG  PHE B 117      33.585  74.549  47.401  1.00 29.99           C
ATOM   1812  CD1 PHE B 117      33.381  74.426  46.038  1.00 29.42           C
ATOM   1813  HD1 PHE B 117      32.448  74.408  45.678  1.00 29.42           H
ATOM   1814  CD2 PHE B 117      34.895  74.606  47.896  1.00 30.71           C
ATOM   1815  HD2 PHE B 117      35.049  74.716  48.878  1.00 30.71           H
ATOM   1816  CE1 PHE B 117      34.454  74.327  45.163  1.00 32.96           C
ATOM   1817  HE1 PHE B 117      34.289  74.227  44.182  1.00 32.96           H
ATOM   1818  CE2 PHE B 117      35.987  74.511  47.030  1.00 33.44           C
ATOM   1819  HE2 PHE B 117      36.920  74.545  47.388  1.00 33.44           H
ATOM   1820  CZ  PHE B 117      35.760  74.367  45.646  1.00 32.19           C
ATOM   1821  HZ  PHE B 117      36.532  74.294  45.015  1.00 32.19           H
ATOM   1822  N   ASN B 118      30.845  77.551  50.090  1.00 25.35           N
ATOM   1823  H   ASN B 118      31.681  78.098  50.139  1.00 25.35           H
ATOM   1824  CA  ASN B 118      29.659  77.971  50.843  1.00 21.03           C
ATOM   1825  HA  ASN B 118      30.010  78.730  51.391  1.00 21.03           H
ATOM   1826  C   ASN B 118      29.127  76.874  51.779  1.00 23.67           C
ATOM   1827  O   ASN B 118      27.920  76.539  51.833  1.00 22.28           O
ATOM   1828  CB  ASN B 118      28.524  78.449  49.909  1.00 22.71           C
ATOM   1829 1HB  ASN B 118      28.915  78.995  49.169  1.00 22.71           H
ATOM   1830 2HB  ASN B 118      28.057  77.653  49.525  1.00 22.71           H
ATOM   1831  CG  ASN B 118      27.502  79.298  50.645  1.00 23.63           C
ATOM   1832  OD1 ASN B 118      27.880  80.010  51.580  1.00 24.83           O
ATOM   1833  ND2 ASN B 118      26.227  79.276  50.206  1.00 23.61           N
ATOM   1834 1HD2 ASN B 118      25.538  79.855  50.642  1.00 23.61           H
ATOM   1835 2HD2 ASN B 118      25.971  78.681  49.444  1.00 23.61           H
ATOM   1836  N   THR B 119      30.041  76.330  52.538  1.00 24.72           N
ATOM   1837  H   THR B 119      30.988  76.645  52.476  1.00 24.72           H
ATOM   1838  CA  THR B 119      29.699  75.288  53.458  1.00 24.72           C
ATOM   1839  HA  THR B 119      28.828  74.924  53.127  1.00 24.72           H
ATOM   1840  C   THR B 119      29.486  75.860  54.853  1.00 26.60           C
ATOM   1841  O   THR B 119      28.887  75.183  55.694  1.00 27.10           O
ATOM   1842  CB  THR B 119      30.800  74.188  53.450  1.00 25.35           C
ATOM   1843  HB  THR B 119      31.127  73.995  52.525  1.00 25.35           H
ATOM   1844  OG1 THR B 119      30.231  72.964  53.906  1.00 25.65           O
ATOM   1845  HG1 THR B 119      29.285  73.070  54.008  1.00 25.65           H
ATOM   1846  CG2 THR B 119      32.002  74.588  54.312  1.00 22.79           C
ATOM   1847 1HG2 THR B 119      32.704  73.876  54.301  1.00 22.79           H
ATOM   1848 2HG2 THR B 119      31.728  74.735  55.263  1.00 22.79           H
ATOM   1849 3HG2 THR B 119      32.417  75.434  53.977  1.00 22.79           H
ATOM   1850  N   HIS B 120      29.956  77.092  55.099  1.00 25.72           N
ATOM   1851  H   HIS B 120      30.409  77.606  54.371  1.00 25.72           H
ATOM   1852  CA  HIS B 120      29.807  77.697  56.448  1.00 29.42           C
ATOM   1853  HA  HIS B 120      29.626  76.869  56.978  1.00 29.42           H
ATOM   1854  C   HIS B 120      28.605  78.610  56.718  1.00 29.27           C
ATOM   1855  O   HIS B 120      28.175  78.731  57.870  1.00 30.64           O
ATOM   1856  CB  HIS B 120      31.083  78.410  56.873  1.00 28.73           C
ATOM   1857 1HB  HIS B 120      31.236  79.191  56.268  1.00 28.73           H
ATOM   1858 2HB  HIS B 120      30.977  78.733  57.814  1.00 28.73           H
ATOM   1859  CG  HIS B 120      32.291  77.536  56.816  1.00 28.65           C
ATOM   1860  ND1 HIS B 120      32.402  76.361  57.536  1.00 30.44           N
ATOM   1861  HD1 HIS B 120      31.702  75.984  58.143  1.00 30.44           H
ATOM   1862  CD2 HIS B 120      33.438  77.657  56.112  1.00 29.57           C
ATOM   1863  HD2 HIS B 120      33.672  78.397  55.481  1.00 29.57           H
ATOM   1864  CE1 HIS B 120      33.582  75.816  57.294  1.00 30.11           C
ATOM   1865  HE1 HIS B 120      33.931  74.972  57.701  1.00 30.11           H
ATOM   1866  NE2 HIS B 120      34.221  76.576  56.424  1.00 30.84           N
ATOM   1867  N   ALA B 121      28.073  79.256  55.678  1.00 29.85           N
ATOM   1868  H   ALA B 121      28.369  79.010  54.755  1.00 29.85           H
ATOM   1869  CA  ALA B 121      27.067  80.316  55.840  1.00 27.96           C
ATOM   1870  HA  ALA B 121      27.514  80.983  56.435  1.00 27.96           H
ATOM   1871  C   ALA B 121      25.797  79.855  56.565  1.00 29.19           C
ATOM   1872  O   ALA B 121      25.149  80.626  57.295  1.00 29.32           O
ATOM   1873  CB  ALA B 121      26.740  80.955  54.490  1.00 25.41           C
ATOM   1874 1HB  ALA B 121      27.573  81.253  54.023  1.00 25.41           H
ATOM   1875 2HB  ALA B 121      26.150  81.754  54.605  1.00 25.41           H
ATOM   1876 3HB  ALA B 121      26.268  80.307  53.892  1.00 25.41           H
ATOM   1877  N   ILE B 122      25.453  78.595  56.352  1.00 24.81           N
ATOM   1878  H   ILE B 122      26.043  78.018  55.788  1.00 24.81           H
ATOM   1879  CA  ILE B 122      24.255  78.036  56.910  1.00 26.03           C
ATOM   1880  HA  ILE B 122      23.545  78.612  56.504  1.00 26.03           H
ATOM   1881  C   ILE B 122      24.220  78.200  58.430  1.00 27.55           C
ATOM   1882  O   ILE B 122      23.146  78.442  58.974  1.00 24.75           O
ATOM   1883  CB  ILE B 122      24.040  76.544  56.490  1.00 25.22           C
ATOM   1884  HB  ILE B 122      24.095  76.486  55.493  1.00 25.22           H
ATOM   1885  CG1 ILE B 122      22.657  76.035  56.924  1.00 24.80           C
ATOM   1886 1HG1 ILE B 122      22.709  75.689  57.861  1.00 24.80           H
ATOM   1887 2HG1 ILE B 122      21.998  76.786  56.882  1.00 24.80           H
ATOM   1888  CG2 ILE B 122      25.130  75.644  57.057  1.00 24.27           C
ATOM   1889 1HG2 ILE B 122      24.987  74.692  56.785  1.00 24.27           H
ATOM   1890 2HG2 ILE B 122      25.140  75.680  58.056  1.00 24.27           H
ATOM   1891 3HG2 ILE B 122      26.032  75.925  56.730  1.00 24.27           H
ATOM   1892  CD1 ILE B 122      22.178  74.922  56.025  1.00 25.62           C
ATOM   1893 1HD1 ILE B 122      21.278  74.593  56.310  1.00 25.62           H
ATOM   1894 2HD1 ILE B 122      22.809  74.147  56.047  1.00 25.62           H
ATOM   1895 3HD1 ILE B 122      22.106  75.233  55.077  1.00 25.62           H
ATOM   1896  N   TRP B 123      25.372  78.094  59.104  1.00 27.45           N
ATOM   1897  H   TRP B 123      26.229  77.959  58.606  1.00 27.45           H
ATOM   1898  CA  TRP B 123      25.385  78.175  60.583  1.00 30.04           C
ATOM   1899  HA  TRP B 123      24.760  77.459  60.894  1.00 30.04           H
ATOM   1900  C   TRP B 123      24.875  79.535  61.052  1.00 31.60           C
ATOM   1901  O   TRP B 123      24.122  79.633  62.031  1.00 32.58           O
ATOM   1902  CB  TRP B 123      26.795  77.913  61.151  1.00 30.36           C
ATOM   1903 1HB  TRP B 123      27.434  78.577  60.763  1.00 30.36           H
ATOM   1904 2HB  TRP B 123      26.772  78.014  62.146  1.00 30.36           H
ATOM   1905  CG  TRP B 123      27.318  76.551  60.847  1.00 30.63           C
ATOM   1906  CD1 TRP B 123      28.328  76.236  59.966  1.00 31.92           C
ATOM   1907  HD1 TRP B 123      28.838  76.898  59.416  1.00 31.92           H
ATOM   1908  CD2 TRP B 123      26.878  75.307  61.419  1.00 30.55           C
ATOM   1909  NE1 TRP B 123      28.532  74.875  59.955  1.00 31.76           N
ATOM   1910  HE1 TRP B 123      29.205  74.395  59.392  1.00 31.76           H
ATOM   1911  CE2 TRP B 123      27.667  74.280  60.838  1.00 30.22           C
ATOM   1912  CE3 TRP B 123      25.911  74.966  62.377  1.00 30.86           C
ATOM   1913  HE3 TRP B 123      25.351  75.672  62.811  1.00 30.86           H
ATOM   1914  CZ2 TRP B 123      27.519  72.930  61.179  1.00 32.25           C
ATOM   1915  HZ2 TRP B 123      28.094  72.222  60.768  1.00 32.25           H
ATOM   1916  CZ3 TRP B 123      25.747  73.632  62.710  1.00 34.69           C
ATOM   1917  HZ3 TRP B 123      25.056  73.375  63.386  1.00 34.69           H
ATOM   1918  CH2 TRP B 123      26.547  72.618  62.105  1.00 33.72           C
ATOM   1919  HH2 TRP B 123      26.400  71.662  62.358  1.00 33.72           H
ATOM   1920  N   GLU B 124      25.260  80.580  60.325  1.00 30.92           N
ATOM   1921  H   GLU B 124      25.883  80.438  59.556  1.00 30.92           H
ATOM   1922  CA  GLU B 124      24.793  81.927  60.626  1.00 30.44           C
ATOM   1923  HA  GLU B 124      24.989  82.050  61.599  1.00 30.44           H
ATOM   1924  C   GLU B 124      23.278  82.113  60.425  1.00 28.92           C
ATOM   1925  O   GLU B 124      22.618  82.735  61.251  1.00 27.25           O
ATOM   1926  CB  GLU B 124      25.576  82.922  59.810  1.00 31.17           C
ATOM   1927 1HB  GLU B 124      26.553  82.779  59.968  1.00 31.17           H
ATOM   1928 2HB  GLU B 124      25.371  82.785  58.841  1.00 31.17           H
ATOM   1929  CG  GLU B 124      25.252  84.318  60.156  1.00 39.59           C
ATOM   1930 1HG  GLU B 124      24.298  84.485  59.907  1.00 39.59           H
ATOM   1931 2HG  GLU B 124      25.363  84.426  61.144  1.00 39.59           H
ATOM   1932  CD  GLU B 124      26.133  85.322  59.445  1.00 41.56           C
ATOM   1933  OE1 GLU B 124      27.002  84.939  58.652  1.00 42.39           O
ATOM   1934  OE2 GLU B 124      25.940  86.517  59.682  1.00 46.20           O
ATOM   1935  N   SER B 125      22.722  81.575  59.343  1.00 26.92           N
ATOM   1936  H   SER B 125      23.299  81.123  58.663  1.00 26.92           H
ATOM   1937  CA  SER B 125      21.275  81.638  59.138  1.00 27.16           C
ATOM   1938  HA  SER B 125      21.062  82.615  59.161  1.00 27.16           H
ATOM   1939  C   SER B 125      20.510  80.904  60.250  1.00 29.36           C
ATOM   1940  O   SER B 125      19.446  81.372  60.703  1.00 33.98           O
ATOM   1941  CB  SER B 125      20.900  81.025  57.788  1.00 26.70           C
ATOM   1942 1HB  SER B 125      21.344  80.138  57.661  1.00 26.70           H
ATOM   1943 2HB  SER B 125      19.909  80.917  57.706  1.00 26.70           H
ATOM   1944  OG  SER B 125      21.325  81.867  56.744  1.00 29.69           O
ATOM   1945  HG  SER B 125      21.421  81.356  55.941  1.00 29.69           H
ATOM   1946  N   LEU B 126      21.034  79.742  60.668  1.00 27.55           N
ATOM   1947  H   LEU B 126      21.864  79.399  60.229  1.00 27.55           H
ATOM   1948  CA  LEU B 126      20.430  78.961  61.745  1.00 28.52           C
ATOM   1949  HA  LEU B 126      19.491  78.773  61.458  1.00 28.52           H
ATOM   1950  C   LEU B 126      20.389  79.746  63.050  1.00 30.50           C
ATOM   1951  O   LEU B 126      19.381  79.752  63.770  1.00 33.23           O
ATOM   1952  CB  LEU B 126      21.211  77.664  61.928  1.00 27.12           C
ATOM   1953 1HB  LEU B 126      22.188  77.879  61.939  1.00 27.12           H
ATOM   1954 2HB  LEU B 126      20.949  77.255  62.802  1.00 27.12           H
ATOM   1955  CG  LEU B 126      20.937  76.654  60.805  1.00 26.23           C
ATOM   1956  HG  LEU B 126      21.160  77.014  59.899  1.00 26.23           H
ATOM   1957  CD1 LEU B 126      21.809  75.464  61.024  1.00 25.11           C
ATOM   1958 1HD1 LEU B 126      21.663  74.777  60.312  1.00 25.11           H
ATOM   1959 2HD1 LEU B 126      21.617  75.037  61.908  1.00 25.11           H
ATOM   1960 3HD1 LEU B 126      22.775  75.720  61.010  1.00 25.11           H
ATOM   1961  CD2 LEU B 126      19.453  76.290  60.833  1.00 21.67           C
ATOM   1962 1HD2 LEU B 126      19.232  75.631  60.114  1.00 21.67           H
ATOM   1963 2HD2 LEU B 126      18.883  77.100  60.694  1.00 21.67           H
ATOM   1964 3HD2 LEU B 126      19.200  75.883  61.711  1.00 21.67           H
ATOM   1965  N   GLN B 127      21.486  80.443  63.312  1.00 31.69           N
ATOM   1966  H   GLN B 127      22.259  80.357  62.683  1.00 31.69           H
ATOM   1967  CA  GLN B 127      21.632  81.320  64.453  1.00 36.85           C
ATOM   1968  HA  GLN B 127      21.508  80.770  65.279  1.00 36.85           H
ATOM   1969  C   GLN B 127      20.555  82.407  64.473  1.00 35.39           C
ATOM   1970  O   GLN B 127      20.019  82.728  65.525  1.00 35.01           O
ATOM   1971  CB  GLN B 127      23.034  81.903  64.383  1.00 41.63           C
ATOM   1972 1HB  GLN B 127      23.686  81.145  64.403  1.00 41.63           H
ATOM   1973 2HB  GLN B 127      23.122  82.396  63.517  1.00 41.63           H
ATOM   1974  CG  GLN B 127      23.436  82.844  65.455  1.00 50.94           C
ATOM   1975 1HG  GLN B 127      22.661  83.437  65.674  1.00 50.94           H
ATOM   1976 2HG  GLN B 127      23.695  82.320  66.267  1.00 50.94           H
ATOM   1977  CD  GLN B 127      24.618  83.680  64.969  1.00 56.51           C
ATOM   1978  OE1 GLN B 127      25.633  83.133  64.497  1.00 58.41           O
ATOM   1979  NE2 GLN B 127      24.471  85.011  65.022  1.00 58.78           N
ATOM   1980 1HE2 GLN B 127      25.194  85.608  64.674  1.00 58.78           H
ATOM   1981 2HE2 GLN B 127      23.639  85.407  65.410  1.00 58.78           H
ATOM   1982  N   HIS B 128      20.196  82.931  63.303  1.00 33.67           N
ATOM   1983  H   HIS B 128      20.684  82.667  62.471  1.00 33.67           H
ATOM   1984  CA  HIS B 128      19.099  83.884  63.224  1.00 33.33           C
ATOM   1985  HA  HIS B 128      19.246  84.467  64.023  1.00 33.33           H
ATOM   1986  C   HIS B 128      17.725  83.274  63.390  1.00 32.02           C
ATOM   1987  O   HIS B 128      16.825  83.933  63.910  1.00 33.50           O
ATOM   1988  CB  HIS B 128      19.185  84.688  61.938  1.00 36.20           C
ATOM   1989 1HB  HIS B 128      19.051  84.075  61.159  1.00 36.20           H
ATOM   1990 2HB  HIS B 128      18.469  85.386  61.940  1.00 36.20           H
ATOM   1991  CG  HIS B 128      20.502  85.368  61.778  1.00 39.56           C
ATOM   1992  ND1 HIS B 128      21.229  85.830  62.861  1.00 42.06           N
ATOM   1993  HD1 HIS B 128      20.946  85.765  63.818  1.00 42.06           H
ATOM   1994  CD2 HIS B 128      21.241  85.644  60.678  1.00 41.14           C
ATOM   1995  HD2 HIS B 128      21.004  85.430  59.731  1.00 41.14           H
ATOM   1996  CE1 HIS B 128      22.354  86.369  62.433  1.00 40.65           C
ATOM   1997  HE1 HIS B 128      23.064  86.777  63.007  1.00 40.65           H
ATOM   1998  NE2 HIS B 128      22.381  86.276  61.115  1.00 42.53           N
ATOM   1999  N   LEU B 129      17.565  82.015  63.000  1.00 28.70           N
ATOM   2000  H   LEU B 129      18.354  81.486  62.689  1.00 28.70           H
ATOM   2001  CA  LEU B 129      16.252  81.406  63.023  1.00 28.61           C
ATOM   2002  HA  LEU B 129      15.642  82.195  62.943  1.00 28.61           H
ATOM   2003  C   LEU B 129      15.914  80.705  64.326  1.00 29.29           C
ATOM   2004  O   LEU B 129      14.764  80.731  64.749  1.00 28.66           O
ATOM   2005  CB  LEU B 129      16.093  80.442  61.850  1.00 30.16           C
ATOM   2006 1HB  LEU B 129      16.858  79.798  61.870  1.00 30.16           H
ATOM   2007 2HB  LEU B 129      15.234  79.944  61.970  1.00 30.16           H
ATOM   2008  CG  LEU B 129      16.067  81.094  60.478  1.00 31.06           C
ATOM   2009  HG  LEU B 129      16.856  81.699  60.372  1.00 31.06           H
ATOM   2010  CD1 LEU B 129      16.137  80.003  59.381  1.00 30.45           C
ATOM   2011 1HD1 LEU B 129      16.121  80.411  58.468  1.00 30.45           H
ATOM   2012 2HD1 LEU B 129      15.362  79.375  59.450  1.00 30.45           H
ATOM   2013 3HD1 LEU B 129      16.976  79.466  59.463  1.00 30.45           H
ATOM   2014  CD2 LEU B 129      14.827  81.960  60.356  1.00 31.90           C
ATOM   2015 1HD2 LEU B 129      14.785  82.402  59.460  1.00 31.90           H
ATOM   2016 2HD2 LEU B 129      14.821  82.677  61.053  1.00 31.90           H
ATOM   2017 3HD2 LEU B 129      13.996  81.415  60.469  1.00 31.90           H
ATOM   2018  N   LEU B 130      16.921  80.077  64.936  1.00 31.70           N
ATOM   2019  H   LEU B 130      17.830  80.138  64.523  1.00 31.70           H
ATOM   2020  CA  LEU B 130      16.781  79.307  66.168  1.00 35.57           C
ATOM   2021  HA  LEU B 130      16.286  78.499  65.849  1.00 35.57           H
ATOM   2022  C   LEU B 130      15.936  79.996  67.233  1.00 35.58           C
ATOM   2023  O   LEU B 130      14.992  79.383  67.705  1.00 37.28           O
ATOM   2024  CB  LEU B 130      18.152  78.934  66.764  1.00 38.64           C
ATOM   2025 1HB  LEU B 130      18.840  79.446  66.250  1.00 38.64           H
ATOM   2026 2HB  LEU B 130      18.148  79.243  67.715  1.00 38.64           H
ATOM   2027  CG  LEU B 130      18.618  77.476  66.782  1.00 41.48           C
ATOM   2028  HG  LEU B 130      18.026  76.955  67.397  1.00 41.48           H
ATOM   2029  CD1 LEU B 130      18.466  76.832  65.452  1.00 42.08           C
ATOM   2030 1HD1 LEU B 130      18.774  75.881  65.477  1.00 42.08           H
ATOM   2031 2HD1 LEU B 130      19.004  77.311  64.758  1.00 42.08           H
ATOM   2032 3HD1 LEU B 130      17.510  76.838  65.158  1.00 42.08           H
ATOM   2033  CD2 LEU B 130      20.106  77.428  67.227  1.00 43.28           C
ATOM   2034 1HD2 LEU B 130      20.443  76.487  67.250  1.00 43.28           H
ATOM   2035 2HD2 LEU B 130      20.219  77.817  68.141  1.00 43.28           H
ATOM   2036 3HD2 LEU B 130      20.685  77.947  66.598  1.00 43.28           H
ATOM   2037  N   PRO B 131      16.232  81.277  67.571  1.00 34.05           N
ATOM   2038  CA  PRO B 131      15.482  81.928  68.645  1.00 34.40           C
ATOM   2039  HA  PRO B 131      15.554  81.377  69.477  1.00 34.40           H
ATOM   2040  C   PRO B 131      14.006  82.055  68.322  1.00 34.44           C
ATOM   2041  O   PRO B 131      13.222  82.237  69.227  1.00 33.00           O
ATOM   2042  CB  PRO B 131      16.092  83.333  68.711  1.00 34.92           C
ATOM   2043 1HB  PRO B 131      15.491  84.003  68.275  1.00 34.92           H
ATOM   2044 2HB  PRO B 131      16.261  83.603  69.659  1.00 34.92           H
ATOM   2045  CG  PRO B 131      17.389  83.244  67.964  1.00 36.44           C
ATOM   2046 1HG  PRO B 131      17.623  84.124  67.551  1.00 36.44           H
ATOM   2047 2HG  PRO B 131      18.129  82.953  68.570  1.00 36.44           H
ATOM   2048  CD  PRO B 131      17.149  82.226  66.913  1.00 35.88           C
ATOM   2049 1HD  PRO B 131      16.722  82.634  66.106  1.00 35.88           H
ATOM   2050 2HD  PRO B 131      18.001  81.774  66.647  1.00 35.88           H
ATOM   2051  N   LEU B 132      13.618  81.942  67.052  1.00 32.02           N
ATOM   2052  H   LEU B 132      14.290  81.724  66.344  1.00 32.02           H
ATOM   2053  CA  LEU B 132      12.205  82.137  66.686  1.00 32.95           C
ATOM   2054  HA  LEU B 132      11.875  82.769  67.388  1.00 32.95           H
ATOM   2055  C   LEU B 132      11.353  80.889  66.750  1.00 35.68           C
ATOM   2056  O   LEU B 132      10.128  80.960  66.567  1.00 39.04           O
ATOM   2057  CB  LEU B 132      12.101  82.705  65.284  1.00 28.56           C
ATOM   2058 1HB  LEU B 132      12.563  82.080  64.654  1.00 28.56           H
ATOM   2059 2HB  LEU B 132      11.133  82.770  65.040  1.00 28.56           H
ATOM   2060  CG  LEU B 132      12.735  84.090  65.158  1.00 32.17           C
ATOM   2061  HG  LEU B 132      13.720  84.005  65.310  1.00 32.17           H
ATOM   2062  CD1 LEU B 132      12.499  84.602  63.770  1.00 30.35           C
ATOM   2063 1HD1 LEU B 132      12.901  85.510  63.650  1.00 30.35           H
ATOM   2064 2HD1 LEU B 132      11.521  84.671  63.575  1.00 30.35           H
ATOM   2065 3HD1 LEU B 132      12.906  83.993  63.089  1.00 30.35           H
ATOM   2066  CD2 LEU B 132      12.196  85.085  66.202  1.00 32.99           C
ATOM   2067 1HD2 LEU B 132      12.626  85.982  66.098  1.00 32.99           H
ATOM   2068 2HD2 LEU B 132      12.378  84.763  67.131  1.00 32.99           H
ATOM   2069 3HD2 LEU B 132      11.208  85.205  66.106  1.00 32.99           H
ATOM   2070  N   GLU B 133      11.989  79.732  66.917  1.00 35.91           N
ATOM   2071  H   GLU B 133      12.957  79.728  67.169  1.00 35.91           H
ATOM   2072  CA  GLU B 133      11.278  78.464  66.733  1.00 38.26           C
ATOM   2073  HA  GLU B 133      10.334  78.614  67.028  1.00 38.26           H
ATOM   2074  C   GLU B 133      11.906  77.396  67.621  1.00 39.33           C
ATOM   2075  O   GLU B 133      12.939  76.827  67.280  1.00 37.30           O
ATOM   2076  CB  GLU B 133      11.257  78.055  65.249  1.00 39.77           C
ATOM   2077 1HB  GLU B 133      10.876  78.809  64.714  1.00 39.77           H
ATOM   2078 2HB  GLU B 133      12.195  77.877  64.953  1.00 39.77           H
ATOM   2079  CG  GLU B 133      10.435  76.817  64.960  1.00 40.62           C
ATOM   2080 1HG  GLU B 133      10.263  76.756  63.977  1.00 40.62           H
ATOM   2081 2HG  GLU B 133      10.939  76.007  65.261  1.00 40.62           H
ATOM   2082  CD  GLU B 133       9.122  76.867  65.680  1.00 42.44           C
ATOM   2083  OE1 GLU B 133       8.281  77.700  65.291  1.00 41.96           O
ATOM   2084  OE2 GLU B 133       8.950  76.122  66.671  1.00 44.25           O
ATOM   2085  N   LYS B 134      11.256  77.152  68.760  1.00 39.30           N
ATOM   2086  H   LYS B 134      10.335  77.528  68.861  1.00 39.30           H
ATOM   2087  CA  LYS B 134      11.798  76.374  69.868  1.00 40.89           C
ATOM   2088  HA  LYS B 134      12.672  76.791  70.118  1.00 40.89           H
ATOM   2089  C   LYS B 134      11.983  74.946  69.427  1.00 40.50           C
ATOM   2090  O   LYS B 134      12.886  74.262  69.891  1.00 41.43           O
ATOM   2091  CB  LYS B 134      10.794  76.374  71.027  1.00 42.65           C
ATOM   2092 1HB  LYS B 134      10.012  76.939  70.764  1.00 42.65           H
ATOM   2093 2HB  LYS B 134      10.490  75.433  71.179  1.00 42.65           H
ATOM   2094  CG  LYS B 134      11.324  76.905  72.342  1.00 44.92           C
ATOM   2095 1HG  LYS B 134      12.141  76.385  72.592  1.00 44.92           H
ATOM   2096 2HG  LYS B 134      11.565  77.868  72.225  1.00 44.92           H
ATOM   2097  CD  LYS B 134      10.272  76.773  73.459  1.00 48.53           C
ATOM   2098 1HD  LYS B 134      10.008  75.811  73.534  1.00 48.53           H
ATOM   2099 2HD  LYS B 134      10.683  77.075  74.319  1.00 48.53           H
ATOM   2100  CE  LYS B 134       9.004  77.610  73.202  1.00 48.95           C
ATOM   2101 1HE  LYS B 134       8.483  77.684  74.052  1.00 48.95           H
ATOM   2102 2HE  LYS B 134       9.271  78.523  72.895  1.00 48.95           H
ATOM   2103  NZ  LYS B 134       8.105  77.014  72.157  1.00 48.88           N
ATOM   2104 1HZ  LYS B 134       7.294  77.582  72.016  1.00 48.88           H
ATOM   2105 2HZ  LYS B 134       7.798  76.101  72.426  1.00 48.88           H
ATOM   2106 3HZ  LYS B 134       8.579  76.933  71.280  1.00 48.88           H
ATOM   2107  N   SER B 135      11.096  74.514  68.536  1.00 40.81           N
ATOM   2108  H   SER B 135      10.409  75.163  68.208  1.00 40.81           H
ATOM   2109  CA  SER B 135      11.058  73.156  68.005  1.00 43.02           C
ATOM   2110  HA  SER B 135      11.202  72.598  68.822  1.00 43.02           H
ATOM   2111  C   SER B 135      12.183  72.846  66.996  1.00 40.40           C
ATOM   2112  O   SER B 135      12.288  71.713  66.520  1.00 42.54           O
ATOM   2113  CB  SER B 135       9.695  72.884  67.347  1.00 42.84           C
ATOM   2114 1HB  SER B 135       9.504  71.903  67.328  1.00 42.84           H
ATOM   2115 2HB  SER B 135       8.966  73.356  67.842  1.00 42.84           H
ATOM   2116  OG  SER B 135       9.661  73.348  66.001  1.00 44.90           O
ATOM   2117  HG  SER B 135       9.653  72.599  65.405  1.00 44.90           H
ATOM   2118  N   ILE B 136      13.007  73.829  66.654  1.00 35.60           N
ATOM   2119  H   ILE B 136      12.834  74.764  66.964  1.00 35.60           H
ATOM   2120  CA  ILE B 136      14.171  73.532  65.819  1.00 32.44           C
ATOM   2121  HA  ILE B 136      13.816  73.058  65.013  1.00 32.44           H
ATOM   2122  C   ILE B 136      15.130  72.639  66.620  1.00 33.14           C
ATOM   2123  O   ILE B 136      15.412  72.898  67.788  1.00 34.00           O
ATOM   2124  CB  ILE B 136      14.876  74.795  65.317  1.00 31.72           C
ATOM   2125  HB  ILE B 136      15.075  75.364  66.115  1.00 31.72           H
ATOM   2126  CG1 ILE B 136      13.936  75.591  64.406  1.00 30.65           C
ATOM   2127 1HG1 ILE B 136      13.837  75.102  63.539  1.00 30.65           H
ATOM   2128 2HG1 ILE B 136      13.043  75.666  64.851  1.00 30.65           H
ATOM   2129  CG2 ILE B 136      16.233  74.437  64.568  1.00 31.06           C
ATOM   2130 1HG2 ILE B 136      16.691  75.264  64.241  1.00 31.06           H
ATOM   2131 2HG2 ILE B 136      16.062  73.848  63.778  1.00 31.06           H
ATOM   2132 3HG2 ILE B 136      16.863  73.957  65.178  1.00 31.06           H
ATOM   2133  CD1 ILE B 136      14.451  76.995  64.114  1.00 31.51           C
ATOM   2134 1HD1 ILE B 136      13.820  77.492  63.518  1.00 31.51           H
ATOM   2135 2HD1 ILE B 136      15.341  76.963  63.660  1.00 31.51           H
ATOM   2136 3HD1 ILE B 136      14.556  77.521  64.958  1.00 31.51           H
ATOM   2137  N   ASP B 137      15.588  71.563  65.993  1.00 32.79           N
ATOM   2138  H   ASP B 137      15.211  71.324  65.098  1.00 32.79           H
ATOM   2139  CA  ASP B 137      16.618  70.726  66.568  1.00 33.08           C
ATOM   2140  HA  ASP B 137      16.994  71.223  67.350  1.00 33.08           H
ATOM   2141  C   ASP B 137      17.689  70.477  65.511  1.00 31.92           C
ATOM   2142  O   ASP B 137      17.382  70.220  64.353  1.00 32.18           O
ATOM   2143  CB  ASP B 137      16.029  69.413  67.060  1.00 38.47           C
ATOM   2144 1HB  ASP B 137      15.309  69.611  67.726  1.00 38.47           H
ATOM   2145 2HB  ASP B 137      15.638  68.922  66.281  1.00 38.47           H
ATOM   2146  CG  ASP B 137      17.063  68.528  67.717  1.00 41.74           C
ATOM   2147  OD1 ASP B 137      17.383  68.768  68.889  1.00 45.84           O
ATOM   2148  OD2 ASP B 137      17.591  67.620  67.046  1.00 42.36           O
ATOM   2149  N   LEU B 138      18.941  70.567  65.916  1.00 30.32           N
ATOM   2150  H   LEU B 138      19.128  70.749  66.881  1.00 30.32           H
ATOM   2151  CA  LEU B 138      20.060  70.409  64.996  1.00 31.47           C
ATOM   2152  HA  LEU B 138      19.618  70.447  64.100  1.00 31.47           H
ATOM   2153  C   LEU B 138      20.775  69.063  65.084  1.00 31.96           C
ATOM   2154  O   LEU B 138      21.832  68.900  64.450  1.00 33.48           O
ATOM   2155  CB  LEU B 138      21.076  71.544  65.229  1.00 31.92           C
ATOM   2156 1HB  LEU B 138      21.414  71.486  66.168  1.00 31.92           H
ATOM   2157 2HB  LEU B 138      21.839  71.430  64.592  1.00 31.92           H
ATOM   2158  CG  LEU B 138      20.458  72.934  65.013  1.00 33.35           C
ATOM   2159  HG  LEU B 138      19.834  73.141  65.767  1.00 33.35           H
ATOM   2160  CD1 LEU B 138      21.569  73.998  65.010  1.00 34.28           C
ATOM   2161 1HD1 LEU B 138      21.189  74.912  64.871  1.00 34.28           H
ATOM   2162 2HD1 LEU B 138      22.229  73.825  64.279  1.00 34.28           H
ATOM   2163 3HD1 LEU B 138      22.065  74.000  65.878  1.00 34.28           H
ATOM   2164  CD2 LEU B 138      19.630  72.961  63.711  1.00 30.18           C
ATOM   2165 1HD2 LEU B 138      19.224  73.863  63.563  1.00 30.18           H
ATOM   2166 2HD2 LEU B 138      18.888  72.292  63.744  1.00 30.18           H
ATOM   2167 3HD2 LEU B 138      20.201  72.747  62.919  1.00 30.18           H
ATOM   2168  N   GLU B 139      20.247  68.112  65.862  1.00 31.67           N
ATOM   2169  H   GLU B 139      19.341  68.235  66.267  1.00 31.67           H
ATOM   2170  CA  GLU B 139      21.012  66.888  66.114  1.00 33.66           C
ATOM   2171  HA  GLU B 139      21.873  67.229  66.492  1.00 33.66           H
ATOM   2172  C   GLU B 139      21.270  66.142  64.812  1.00 32.24           C
ATOM   2173  O   GLU B 139      22.424  65.810  64.491  1.00 34.99           O
ATOM   2174  CB  GLU B 139      20.389  65.962  67.172  1.00 34.74           C
ATOM   2175 1HB  GLU B 139      20.173  66.500  67.987  1.00 34.74           H
ATOM   2176 2HB  GLU B 139      19.549  65.565  66.801  1.00 34.74           H
ATOM   2177  CG  GLU B 139      21.348  64.824  67.565  1.00 40.53           C
ATOM   2178 1HG  GLU B 139      21.693  64.402  66.727  1.00 40.53           H
ATOM   2179 2HG  GLU B 139      22.110  65.219  68.078  1.00 40.53           H
ATOM   2180  CD  GLU B 139      20.712  63.725  68.426  1.00 43.44           C
ATOM   2181  OE1 GLU B 139      19.718  63.983  69.133  1.00 44.48           O
ATOM   2182  OE2 GLU B 139      21.219  62.590  68.391  1.00 45.65           O
ATOM   2183  N   TRP B 140      20.216  65.926  64.036  1.00 29.37           N
ATOM   2184  H   TRP B 140      19.312  66.263  64.300  1.00 29.37           H
ATOM   2185  CA  TRP B 140      20.398  65.192  62.797  1.00 31.35           C
ATOM   2186  HA  TRP B 140      20.990  64.420  63.028  1.00 31.35           H
ATOM   2187  C   TRP B 140      21.078  66.057  61.761  1.00 31.24           C
ATOM   2188  O   TRP B 140      21.904  65.572  60.999  1.00 31.20           O
ATOM   2189  CB  TRP B 140      19.092  64.648  62.278  1.00 31.52           C
ATOM   2190 1HB  TRP B 140      18.394  65.358  62.367  1.00 31.52           H
ATOM   2191 2HB  TRP B 140      19.207  64.412  61.313  1.00 31.52           H
ATOM   2192  CG  TRP B 140      18.624  63.423  63.016  1.00 33.62           C
ATOM   2193  CD1 TRP B 140      19.138  62.891  64.188  1.00 34.55           C
ATOM   2194  HD1 TRP B 140      19.904  63.273  64.705  1.00 34.55           H
ATOM   2195  CD2 TRP B 140      17.532  62.576  62.636  1.00 34.21           C
ATOM   2196  NE1 TRP B 140      18.433  61.753  64.535  1.00 35.06           N
ATOM   2197  HE1 TRP B 140      18.615  61.178  65.332  1.00 35.06           H
ATOM   2198  CE2 TRP B 140      17.443  61.541  63.607  1.00 34.93           C
ATOM   2199  CE3 TRP B 140      16.622  62.581  61.551  1.00 33.87           C
ATOM   2200  HE3 TRP B 140      16.672  63.289  60.846  1.00 33.87           H
ATOM   2201  CZ2 TRP B 140      16.482  60.520  63.528  1.00 35.22           C
ATOM   2202  HZ2 TRP B 140      16.434  59.798  64.219  1.00 35.22           H
ATOM   2203  CZ3 TRP B 140      15.652  61.576  61.485  1.00 34.74           C
ATOM   2204  HZ3 TRP B 140      14.984  61.582  60.741  1.00 34.74           H
ATOM   2205  CH2 TRP B 140      15.605  60.550  62.460  1.00 35.20           C
ATOM   2206  HH2 TRP B 140      14.919  59.828  62.373  1.00 35.20           H
ATOM   2207  N   PHE B 141      20.764  67.344  61.775  1.00 31.15           N
ATOM   2208  H   PHE B 141      20.057  67.671  62.402  1.00 31.15           H
ATOM   2209  CA  PHE B 141      21.433  68.291  60.890  1.00 32.44           C
ATOM   2210  HA  PHE B 141      21.199  67.971  59.972  1.00 32.44           H
ATOM   2211  C   PHE B 141      22.962  68.257  61.065  1.00 30.17           C
ATOM   2212  O   PHE B 141      23.692  68.231  60.090  1.00 31.87           O
ATOM   2213  CB  PHE B 141      20.894  69.712  61.091  1.00 29.44           C
ATOM   2214 1HB  PHE B 141      19.937  69.742  60.802  1.00 29.44           H
ATOM   2215 2HB  PHE B 141      20.957  69.951  62.060  1.00 29.44           H
ATOM   2216  CG  PHE B 141      21.648  70.744  60.308  1.00 30.41           C
ATOM   2217  CD1 PHE B 141      21.254  71.069  59.004  1.00 29.48           C
ATOM   2218  HD1 PHE B 141      20.458  70.619  58.600  1.00 29.48           H
ATOM   2219  CD2 PHE B 141      22.774  71.361  60.853  1.00 28.67           C
ATOM   2220  HD2 PHE B 141      23.063  71.130  61.782  1.00 28.67           H
ATOM   2221  CE1 PHE B 141      21.957  72.008  58.269  1.00 27.91           C
ATOM   2222  HE1 PHE B 141      21.655  72.255  57.348  1.00 27.91           H
ATOM   2223  CE2 PHE B 141      23.495  72.287  60.125  1.00 29.06           C
ATOM   2224  HE2 PHE B 141      24.300  72.724  60.527  1.00 29.06           H
ATOM   2225  CZ  PHE B 141      23.096  72.612  58.824  1.00 28.00           C
ATOM   2226  HZ  PHE B 141      23.622  73.274  58.290  1.00 28.00           H
ATOM   2227  N   ARG B 142      23.443  68.276  62.298  1.00 32.07           N
ATOM   2228  H   ARG B 142      22.817  68.283  63.078  1.00 32.07           H
ATOM   2229  CA  ARG B 142      24.876  68.287  62.520  1.00 33.73           C
ATOM   2230  HA  ARG B 142      25.219  69.092  62.035  1.00 33.73           H
ATOM   2231  C   ARG B 142      25.470  67.009  61.970  1.00 31.21           C
ATOM   2232  O   ARG B 142      26.485  67.029  61.321  1.00 31.38           O
ATOM   2233  CB  ARG B 142      25.213  68.397  64.002  1.00 34.87           C
ATOM   2234 1HB  ARG B 142      24.660  67.742  64.517  1.00 34.87           H
ATOM   2235 2HB  ARG B 142      26.183  68.194  64.137  1.00 34.87           H
ATOM   2236  CG  ARG B 142      24.944  69.753  64.540  1.00 36.20           C
ATOM   2237 1HG  ARG B 142      25.481  70.421  64.024  1.00 36.20           H
ATOM   2238 2HG  ARG B 142      23.970  69.957  64.438  1.00 36.20           H
ATOM   2239  CD  ARG B 142      25.323  69.817  65.994  1.00 38.92           C
ATOM   2240 1HD  ARG B 142      24.957  69.026  66.484  1.00 38.92           H
ATOM   2241 2HD  ARG B 142      26.318  69.840  66.093  1.00 38.92           H
ATOM   2242  NE  ARG B 142      24.765  71.026  66.570  1.00 40.78           N
ATOM   2243  HE  ARG B 142      23.840  70.978  66.947  1.00 40.78           H
ATOM   2244  CZ  ARG B 142      25.396  72.191  66.632  1.00 42.99           C
ATOM   2245  NH1 ARG B 142      26.644  72.324  66.164  1.00 41.01           N
ATOM   2246 1HH1 ARG B 142      27.113  71.538  65.761  1.00 41.01           H
ATOM   2247 2HH1 ARG B 142      27.107  73.209  66.218  1.00 41.01           H
ATOM   2248  NH2 ARG B 142      24.766  73.225  67.177  1.00 44.86           N
ATOM   2249 1HH2 ARG B 142      23.837  73.115  67.529  1.00 44.86           H
ATOM   2250 2HH2 ARG B 142      25.221  74.114  67.235  1.00 44.86           H
ATOM   2251  N   HIS B 143      24.780  65.905  62.218  1.00 32.65           N
ATOM   2252  H   HIS B 143      23.940  65.969  62.757  1.00 32.65           H
ATOM   2253  CA  HIS B 143      25.204  64.613  61.733  1.00 33.03           C
ATOM   2254  HA  HIS B 143      26.096  64.477  62.164  1.00 33.03           H
ATOM   2255  C   HIS B 143      25.349  64.589  60.209  1.00 31.15           C
ATOM   2256  O   HIS B 143      26.406  64.249  59.682  1.00 29.82           O
ATOM   2257  CB  HIS B 143      24.226  63.536  62.164  1.00 33.49           C
ATOM   2258 1HB  HIS B 143      24.252  63.452  63.160  1.00 33.49           H
ATOM   2259 2HB  HIS B 143      23.305  63.797  61.875  1.00 33.49           H
ATOM   2260  CG  HIS B 143      24.538  62.204  61.576  1.00 34.08           C
ATOM   2261  ND1 HIS B 143      25.453  61.349  62.143  1.00 34.67           N
ATOM   2262  HD1 HIS B 143      25.973  61.526  62.978  1.00 34.67           H
ATOM   2263  CD2 HIS B 143      24.071  61.584  60.467  1.00 33.27           C
ATOM   2264  HD2 HIS B 143      23.391  61.943  59.828  1.00 33.27           H
ATOM   2265  CE1 HIS B 143      25.534  60.254  61.406  1.00 36.40           C
ATOM   2266  HE1 HIS B 143      26.124  59.468  61.592  1.00 36.40           H
ATOM   2267  NE2 HIS B 143      24.707  60.371  60.385  1.00 35.12           N
ATOM   2268  N   PHE B 144      24.282  64.950  59.505  1.00 29.30           N
ATOM   2269  H   PHE B 144      23.451  65.243  59.977  1.00 29.30           H
ATOM   2270  CA  PHE B 144      24.316  64.921  58.055  1.00 27.57           C
ATOM   2271  HA  PHE B 144      24.668  64.009  57.847  1.00 27.57           H
ATOM   2272  C   PHE B 144      25.293  65.907  57.453  1.00 29.99           C
ATOM   2273  O   PHE B 144      25.941  65.596  56.450  1.00 27.64           O
ATOM   2274  CB  PHE B 144      22.920  65.079  57.475  1.00 26.62           C
ATOM   2275 1HB  PHE B 144      22.471  65.858  57.912  1.00 26.62           H
ATOM   2276 2HB  PHE B 144      22.991  65.244  56.491  1.00 26.62           H
ATOM   2277  CG  PHE B 144      22.073  63.865  57.690  1.00 31.14           C
ATOM   2278  CD1 PHE B 144      22.527  62.610  57.265  1.00 30.95           C
ATOM   2279  HD1 PHE B 144      23.420  62.534  56.822  1.00 30.95           H
ATOM   2280  CD2 PHE B 144      20.847  63.961  58.316  1.00 30.43           C
ATOM   2281  HD2 PHE B 144      20.518  64.856  58.619  1.00 30.43           H
ATOM   2282  CE1 PHE B 144      21.752  61.463  57.450  1.00 34.59           C
ATOM   2283  HE1 PHE B 144      22.081  60.576  57.125  1.00 34.59           H
ATOM   2284  CE2 PHE B 144      20.047  62.814  58.537  1.00 31.77           C
ATOM   2285  HE2 PHE B 144      19.166  62.900  59.002  1.00 31.77           H
ATOM   2286  CZ  PHE B 144      20.489  61.563  58.105  1.00 33.33           C
ATOM   2287  HZ  PHE B 144      19.928  60.748  58.253  1.00 33.33           H
ATOM   2288  N   LYS B 145      25.407  67.089  58.071  1.00 27.16           N
ATOM   2289  H   LYS B 145      24.919  67.260  58.927  1.00 27.16           H
ATOM   2290  CA  LYS B 145      26.237  68.110  57.494  1.00 27.65           C
ATOM   2291  HA  LYS B 145      26.003  68.150  56.523  1.00 27.65           H
ATOM   2292  C   LYS B 145      27.652  67.693  57.680  1.00 30.46           C
ATOM   2293  O   LYS B 145      28.488  67.914  56.810  1.00 29.79           O
ATOM   2294  CB  LYS B 145      25.988  69.491  58.125  1.00 29.30           C
ATOM   2295 1HB  LYS B 145      25.024  69.736  58.020  1.00 29.30           H
ATOM   2296 2HB  LYS B 145      26.220  69.460  59.097  1.00 29.30           H
ATOM   2297  CG  LYS B 145      26.847  70.548  57.443  1.00 28.35           C
ATOM   2298 1HG  LYS B 145      27.806  70.373  57.666  1.00 28.35           H
ATOM   2299 2HG  LYS B 145      26.716  70.477  56.454  1.00 28.35           H
ATOM   2300  CD  LYS B 145      26.519  71.958  57.859  1.00 28.86           C
ATOM   2301 1HD  LYS B 145      25.612  72.196  57.513  1.00 28.86           H
ATOM   2302 2HD  LYS B 145      26.520  72.011  58.858  1.00 28.86           H
ATOM   2303  CE  LYS B 145      27.569  72.925  57.283  1.00 29.37           C
ATOM   2304 1HE  LYS B 145      27.207  73.857  57.311  1.00 29.37           H
ATOM   2305 2HE  LYS B 145      28.400  72.874  57.836  1.00 29.37           H
ATOM   2306  NZ  LYS B 145      27.944  72.625  55.871  1.00 27.63           N
ATOM   2307 1HZ  LYS B 145      28.626  73.274  55.536  1.00 27.63           H
ATOM   2308 2HZ  LYS B 145      27.147  72.679  55.269  1.00 27.63           H
ATOM   2309 3HZ  LYS B 145      28.329  71.706  55.790  1.00 27.63           H
ATOM   2310  N   HIS B 146      27.931  67.113  58.847  1.00 31.43           N
ATOM   2311  H   HIS B 146      27.225  67.035  59.550  1.00 31.43           H
ATOM   2312  CA  HIS B 146      29.229  66.609  59.086  1.00 29.57           C
ATOM   2313  HA  HIS B 146      29.811  67.422  59.077  1.00 29.57           H
ATOM   2314  C   HIS B 146      29.584  65.616  57.979  1.00 30.84           C
ATOM   2315  O   HIS B 146      30.645  65.739  57.361  1.00 31.45           O
ATOM   2316  CB  HIS B 146      29.338  65.932  60.445  1.00 30.84           C
ATOM   2317 1HB  HIS B 146      29.055  66.577  61.155  1.00 30.84           H
ATOM   2318 2HB  HIS B 146      28.737  65.133  60.461  1.00 30.84           H
ATOM   2319  CG  HIS B 146      30.731  65.480  60.748  1.00 31.58           C
ATOM   2320  ND1 HIS B 146      31.191  64.220  60.426  1.00 33.78           N
ATOM   2321  HD1 HIS B 146      30.648  63.501  59.991  1.00 33.78           H
ATOM   2322  CD2 HIS B 146      31.785  66.140  61.270  1.00 32.70           C
ATOM   2323  HD2 HIS B 146      31.795  67.090  61.583  1.00 32.70           H
ATOM   2324  CE1 HIS B 146      32.457  64.109  60.780  1.00 31.35           C
ATOM   2325  HE1 HIS B 146      33.025  63.292  60.679  1.00 31.35           H
ATOM   2326  NE2 HIS B 146      32.843  65.264  61.291  1.00 34.26           N
ATOM   2327  N   ASP B 147      28.700  64.651  57.714  1.00 28.66           N
ATOM   2328  H   ASP B 147      27.792  64.677  58.131  1.00 28.66           H
ATOM   2329  CA  ASP B 147      29.062  63.550  56.809  1.00 29.35           C
ATOM   2330  HA  ASP B 147      30.000  63.344  57.086  1.00 29.35           H
ATOM   2331  C   ASP B 147      29.055  63.938  55.332  1.00 31.52           C
ATOM   2332  O   ASP B 147      29.843  63.388  54.547  1.00 30.07           O
ATOM   2333  CB  ASP B 147      28.130  62.347  56.997  1.00 29.51           C
ATOM   2334 1HB  ASP B 147      27.185  62.673  56.986  1.00 29.51           H
ATOM   2335 2HB  ASP B 147      28.273  61.712  56.238  1.00 29.51           H
ATOM   2336  CG  ASP B 147      28.366  61.594  58.306  1.00 29.25           C
ATOM   2337  OD1 ASP B 147      29.365  61.869  59.007  1.00 28.43           O
ATOM   2338  OD2 ASP B 147      27.516  60.733  58.625  1.00 28.71           O
ATOM   2339  N   LEU B 148      28.163  64.873  54.967  1.00 28.48           N
ATOM   2340  H   LEU B 148      27.756  65.455  55.671  1.00 28.48           H
ATOM   2341  CA  LEU B 148      27.772  65.064  53.584  1.00 27.56           C
ATOM   2342  HA  LEU B 148      28.331  64.373  53.127  1.00 27.56           H
ATOM   2343  C   LEU B 148      28.141  66.402  52.942  1.00 28.61           C
ATOM   2344  O   LEU B 148      27.884  66.596  51.766  1.00 29.08           O
ATOM   2345  CB  LEU B 148      26.276  64.827  53.445  1.00 26.69           C
ATOM   2346 1HB  LEU B 148      25.797  65.557  53.932  1.00 26.69           H
ATOM   2347 2HB  LEU B 148      26.042  64.864  52.473  1.00 26.69           H
ATOM   2348  CG  LEU B 148      25.802  63.490  54.001  1.00 28.63           C
ATOM   2349  HG  LEU B 148      25.968  63.466  54.987  1.00 28.63           H
ATOM   2350  CD1 LEU B 148      24.296  63.337  53.782  1.00 28.42           C
ATOM   2351 1HD1 LEU B 148      23.968  62.463  54.142  1.00 28.42           H
ATOM   2352 2HD1 LEU B 148      24.070  63.373  52.809  1.00 28.42           H
ATOM   2353 3HD1 LEU B 148      23.791  64.068  54.242  1.00 28.42           H
ATOM   2354  CD2 LEU B 148      26.589  62.342  53.318  1.00 27.87           C
ATOM   2355 1HD2 LEU B 148      26.297  61.451  53.665  1.00 27.87           H
ATOM   2356 2HD2 LEU B 148      27.571  62.431  53.486  1.00 27.87           H
ATOM   2357 3HD2 LEU B 148      26.445  62.348  52.328  1.00 27.87           H
ATOM   2358  N   THR B 149      28.736  67.326  53.690  1.00 28.54           N
ATOM   2359  H   THR B 149      28.868  67.165  54.668  1.00 28.54           H
ATOM   2360  CA  THR B 149      29.197  68.575  53.091  1.00 27.25           C
ATOM   2361  HA  THR B 149      28.980  68.463  52.121  1.00 27.25           H
ATOM   2362  C   THR B 149      30.678  68.739  53.347  1.00 30.98           C
ATOM   2363  O   THR B 149      31.214  68.125  54.263  1.00 29.85           O
ATOM   2364  CB  THR B 149      28.495  69.824  53.656  1.00 27.16           C
ATOM   2365  HB  THR B 149      28.781  70.635  53.146  1.00 27.16           H
ATOM   2366  OG1 THR B 149      28.941  70.055  54.999  1.00 24.27           O
ATOM   2367  HG1 THR B 149      28.184  70.106  55.583  1.00 24.27           H
ATOM   2368  CG2 THR B 149      26.944  69.701  53.596  1.00 22.34           C
ATOM   2369 1HG2 THR B 149      26.505  70.520  53.966  1.00 22.34           H
ATOM   2370 2HG2 THR B 149      26.626  68.915  54.126  1.00 22.34           H
ATOM   2371 3HG2 THR B 149      26.630  69.583  52.654  1.00 22.34           H
ATOM   2372  N   LEU B 150      31.329  69.581  52.544  1.00 29.61           N
ATOM   2373  H   LEU B 150      30.823  70.078  51.839  1.00 29.61           H
ATOM   2374  CA  LEU B 150      32.758  69.788  52.675  1.00 30.96           C
ATOM   2375  HA  LEU B 150      33.172  68.879  52.632  1.00 30.96           H
ATOM   2376  C   LEU B 150      33.053  70.450  53.998  1.00 30.88           C
ATOM   2377  O   LEU B 150      32.295  71.295  54.459  1.00 30.89           O
ATOM   2378  CB  LEU B 150      33.283  70.670  51.546  1.00 29.00           C
ATOM   2379 1HB  LEU B 150      32.869  71.575  51.646  1.00 29.00           H
ATOM   2380 2HB  LEU B 150      34.275  70.743  51.650  1.00 29.00           H
ATOM   2381  CG  LEU B 150      32.998  70.181  50.130  1.00 32.12           C
ATOM   2382  HG  LEU B 150      32.037  69.909  50.075  1.00 32.12           H
ATOM   2383  CD1 LEU B 150      33.286  71.323  49.114  1.00 31.14           C
ATOM   2384 1HD1 LEU B 150      33.105  71.023  48.177  1.00 31.14           H
ATOM   2385 2HD1 LEU B 150      34.241  71.615  49.164  1.00 31.14           H
ATOM   2386 3HD1 LEU B 150      32.711  72.120  49.298  1.00 31.14           H
ATOM   2387  CD2 LEU B 150      33.839  68.950  49.811  1.00 28.75           C
ATOM   2388 1HD2 LEU B 150      33.658  68.623  48.884  1.00 28.75           H
ATOM   2389 2HD2 LEU B 150      33.637  68.204  50.445  1.00 28.75           H
ATOM   2390 3HD2 LEU B 150      34.815  69.155  49.879  1.00 28.75           H
ATOM   2391  N   ASN B 151      34.153  70.062  54.609  1.00 31.44           N
ATOM   2392  H   ASN B 151      34.660  69.273  54.263  1.00 31.44           H
ATOM   2393  CA  ASN B 151      34.632  70.764  55.772  1.00 31.57           C
ATOM   2394  HA  ASN B 151      33.864  71.225  56.217  1.00 31.57           H
ATOM   2395  C   ASN B 151      35.662  71.796  55.264  1.00 32.95           C
ATOM   2396  O   ASN B 151      35.879  71.922  54.045  1.00 32.38           O
ATOM   2397  CB  ASN B 151      35.209  69.757  56.790  1.00 30.78           C
ATOM   2398 1HB  ASN B 151      35.505  70.252  57.607  1.00 30.78           H
ATOM   2399 2HB  ASN B 151      34.497  69.100  57.038  1.00 30.78           H
ATOM   2400  CG  ASN B 151      36.400  68.990  56.234  1.00 33.95           C
ATOM   2401  OD1 ASN B 151      37.188  69.506  55.417  1.00 31.85           O
ATOM   2402  ND2 ASN B 151      36.559  67.753  56.691  1.00 35.30           N
ATOM   2403 1HD2 ASN B 151      37.332  67.201  56.380  1.00 35.30           H
ATOM   2404 2HD2 ASN B 151      35.905  67.374  57.346  1.00 35.30           H
ATOM   2405  N   SER B 152      36.298  72.523  56.176  1.00 31.62           N
ATOM   2406  H   SER B 152      36.134  72.347  57.147  1.00 31.62           H
ATOM   2407  CA  SER B 152      37.223  73.564  55.790  1.00 33.44           C
ATOM   2408  HA  SER B 152      36.697  74.145  55.169  1.00 33.44           H
ATOM   2409  C   SER B 152      38.400  73.023  55.039  1.00 31.12           C
ATOM   2410  O   SER B 152      38.871  73.656  54.104  1.00 32.16           O
ATOM   2411  CB  SER B 152      37.700  74.341  57.016  1.00 33.30           C
ATOM   2412 1HB  SER B 152      38.107  73.740  57.703  1.00 33.30           H
ATOM   2413 2HB  SER B 152      38.352  75.059  56.772  1.00 33.30           H
ATOM   2414  OG  SER B 152      36.538  74.938  57.556  1.00 35.40           O
ATOM   2415  HG  SER B 152      36.688  75.875  57.678  1.00 35.40           H
ATOM   2416  N   GLU B 153      38.869  71.853  55.447  1.00 33.24           N
ATOM   2417  H   GLU B 153      38.399  71.371  56.187  1.00 33.24           H
ATOM   2418  CA  GLU B 153      40.052  71.251  54.845  1.00 33.15           C
ATOM   2419  HA  GLU B 153      40.755  71.962  54.865  1.00 33.15           H
ATOM   2420  C   GLU B 153      39.746  70.806  53.427  1.00 30.67           C
ATOM   2421  O   GLU B 153      40.495  71.062  52.515  1.00 32.02           O
ATOM   2422  CB  GLU B 153      40.489  70.031  55.631  1.00 34.13           C
ATOM   2423 1HB  GLU B 153      40.508  70.258  56.605  1.00 34.13           H
ATOM   2424 2HB  GLU B 153      39.837  69.289  55.474  1.00 34.13           H
ATOM   2425  CG  GLU B 153      41.867  69.576  55.204  1.00 36.47           C
ATOM   2426 1HG  GLU B 153      41.846  69.393  54.221  1.00 36.47           H
ATOM   2427 2HG  GLU B 153      42.514  70.315  55.392  1.00 36.47           H
ATOM   2428  CD  GLU B 153      42.349  68.324  55.915  1.00 38.96           C
ATOM   2429  OE1 GLU B 153      41.704  67.817  56.857  1.00 39.85           O
ATOM   2430  OE2 GLU B 153      43.402  67.858  55.509  1.00 40.58           O
ATOM   2431  N   GLU B 154      38.642  70.116  53.253  1.00 31.64           N
ATOM   2432  H   GLU B 154      38.057  69.904  54.036  1.00 31.64           H
ATOM   2433  CA  GLU B 154      38.270  69.659  51.922  1.00 33.19           C
ATOM   2434  HA  GLU B 154      39.057  69.146  51.580  1.00 33.19           H
ATOM   2435  C   GLU B 154      38.003  70.845  50.963  1.00 32.21           C
ATOM   2436  O   GLU B 154      38.340  70.779  49.787  1.00 31.89           O
ATOM   2437  CB  GLU B 154      37.086  68.719  52.019  1.00 31.94           C
ATOM   2438 1HB  GLU B 154      36.324  69.200  52.453  1.00 31.94           H
ATOM   2439 2HB  GLU B 154      36.820  68.434  51.098  1.00 31.94           H
ATOM   2440  CG  GLU B 154      37.401  67.493  52.827  1.00 31.30           C
ATOM   2441 1HG  GLU B 154      37.916  66.859  52.250  1.00 31.30           H
ATOM   2442 2HG  GLU B 154      37.964  67.766  53.608  1.00 31.30           H
ATOM   2443  CD  GLU B 154      36.156  66.791  53.340  1.00 33.13           C
ATOM   2444  OE1 GLU B 154      35.133  67.450  53.626  1.00 32.31           O
ATOM   2445  OE2 GLU B 154      36.199  65.554  53.458  1.00 36.96           O
ATOM   2446  N   SER B 155      37.434  71.925  51.497  1.00 30.97           N
ATOM   2447  H   SER B 155      37.164  71.899  52.460  1.00 30.97           H
ATOM   2448  CA  SER B 155      37.189  73.143  50.733  1.00 31.24           C
ATOM   2449  HA  SER B 155      36.631  72.835  49.962  1.00 31.24           H
ATOM   2450  C   SER B 155      38.481  73.763  50.201  1.00 30.96           C
ATOM   2451  O   SER B 155      38.531  74.154  49.042  1.00 30.39           O
ATOM   2452  CB  SER B 155      36.428  74.169  51.574  1.00 28.70           C
ATOM   2453 1HB  SER B 155      36.930  74.386  52.411  1.00 28.70           H
ATOM   2454 2HB  SER B 155      36.268  75.008  51.053  1.00 28.70           H
ATOM   2455  OG  SER B 155      35.160  73.632  51.947  1.00 32.16           O
ATOM   2456  HG  SER B 155      34.524  74.343  52.030  1.00 32.16           H
ATOM   2457  N   ALA B 156      39.509  73.867  51.044  1.00 31.84           N
ATOM   2458  H   ALA B 156      39.415  73.531  51.981  1.00 31.84           H
ATOM   2459  CA  ALA B 156      40.765  74.464  50.617  1.00 34.78           C
ATOM   2460  HA  ALA B 156      40.544  75.362  50.236  1.00 34.78           H
ATOM   2461  C   ALA B 156      41.373  73.543  49.548  1.00 37.39           C
ATOM   2462  O   ALA B 156      41.858  74.017  48.517  1.00 37.77           O
ATOM   2463  CB  ALA B 156      41.739  74.657  51.821  1.00 36.53           C
ATOM   2464 1HB  ALA B 156      41.338  75.257  52.513  1.00 36.53           H
ATOM   2465 2HB  ALA B 156      42.602  75.065  51.522  1.00 36.53           H
ATOM   2466 3HB  ALA B 156      41.948  73.782  52.257  1.00 36.53           H
ATOM   2467  N   PHE B 157      41.313  72.229  49.776  1.00 36.64           N
ATOM   2468  H   PHE B 157      40.896  71.891  50.620  1.00 36.64           H
ATOM   2469  CA  PHE B 157      41.850  71.282  48.805  1.00 38.80           C
ATOM   2470  HA  PHE B 157      42.827  71.482  48.735  1.00 38.80           H
ATOM   2471  C   PHE B 157      41.146  71.501  47.464  1.00 38.02           C
ATOM   2472  O   PHE B 157      41.804  71.734  46.457  1.00 36.83           O
ATOM   2473  CB  PHE B 157      41.689  69.829  49.276  1.00 40.91           C
ATOM   2474 1HB  PHE B 157      42.326  69.665  50.029  1.00 40.91           H
ATOM   2475 2HB  PHE B 157      40.751  69.700  49.598  1.00 40.91           H
ATOM   2476  CG  PHE B 157      41.960  68.798  48.201  1.00 43.11           C
ATOM   2477  CD1 PHE B 157      43.268  68.342  47.966  1.00 46.73           C
ATOM   2478  HD1 PHE B 157      44.024  68.707  48.510  1.00 46.73           H
ATOM   2479  CD2 PHE B 157      40.913  68.276  47.436  1.00 42.98           C
ATOM   2480  HD2 PHE B 157      39.978  68.591  47.601  1.00 42.98           H
ATOM   2481  CE1 PHE B 157      43.527  67.377  46.973  1.00 46.98           C
ATOM   2482  HE1 PHE B 157      44.461  67.057  46.815  1.00 46.98           H
ATOM   2483  CE2 PHE B 157      41.153  67.318  46.442  1.00 44.55           C
ATOM   2484  HE2 PHE B 157      40.394  66.955  45.901  1.00 44.55           H
ATOM   2485  CZ  PHE B 157      42.469  66.867  46.207  1.00 44.72           C
ATOM   2486  HZ  PHE B 157      42.647  66.186  45.497  1.00 44.72           H
ATOM   2487  N   LEU B 158      39.811  71.450  47.469  1.00 35.58           N
ATOM   2488  H   LEU B 158      39.329  71.287  48.330  1.00 35.58           H
ATOM   2489  CA  LEU B 158      39.042  71.629  46.235  1.00 36.20           C
ATOM   2490  HA  LEU B 158      39.409  70.906  45.650  1.00 36.20           H
ATOM   2491  C   LEU B 158      39.271  72.967  45.569  1.00 35.77           C
ATOM   2492  O   LEU B 158      39.371  73.007  44.354  1.00 34.44           O
ATOM   2493  CB  LEU B 158      37.540  71.464  46.471  1.00 36.29           C
ATOM   2494 1HB  LEU B 158      37.352  71.664  47.433  1.00 36.29           H
ATOM   2495 2HB  LEU B 158      37.060  72.124  45.893  1.00 36.29           H
ATOM   2496  CG  LEU B 158      36.968  70.101  46.172  1.00 38.88           C
ATOM   2497  HG  LEU B 158      37.356  69.459  46.833  1.00 38.88           H
ATOM   2498  CD1 LEU B 158      35.438  70.147  46.311  1.00 38.02           C
ATOM   2499 1HD1 LEU B 158      35.034  69.253  46.117  1.00 38.02           H
ATOM   2500 2HD1 LEU B 158      35.040  70.809  45.675  1.00 38.02           H
ATOM   2501 3HD1 LEU B 158      35.170  70.411  47.237  1.00 38.02           H
ATOM   2502  CD2 LEU B 158      37.368  69.616  44.783  1.00 40.15           C
ATOM   2503 1HD2 LEU B 158      36.984  68.712  44.595  1.00 40.15           H
ATOM   2504 2HD2 LEU B 158      38.362  69.551  44.699  1.00 40.15           H
ATOM   2505 3HD2 LEU B 158      37.040  70.243  44.076  1.00 40.15           H
ATOM   2506  N   ALA B 159      39.321  74.048  46.361  1.00 37.55           N
ATOM   2507  H   ALA B 159      39.160  73.929  47.341  1.00 37.55           H
ATOM   2508  CA  ALA B 159      39.602  75.404  45.853  1.00 40.84           C
ATOM   2509  HA  ALA B 159      38.869  75.596  45.201  1.00 40.84           H
ATOM   2510  C   ALA B 159      40.949  75.445  45.126  1.00 44.18           C
ATOM   2511  O   ALA B 159      41.076  76.086  44.070  1.00 45.45           O
ATOM   2512  CB  ALA B 159      39.565  76.450  46.987  1.00 38.37           C
ATOM   2513 1HB  ALA B 159      38.687  76.428  47.466  1.00 38.37           H
ATOM   2514 2HB  ALA B 159      39.696  77.374  46.627  1.00 38.37           H
ATOM   2515 3HB  ALA B 159      40.286  76.277  47.658  1.00 38.37           H
ATOM   2516  N   HIS B 160      41.942  74.750  45.683  1.00 46.21           N
ATOM   2517  H   HIS B 160      41.769  74.243  46.527  1.00 46.21           H
ATOM   2518  CA  HIS B 160      43.274  74.713  45.089  1.00 49.82           C
ATOM   2519  HA  HIS B 160      43.421  75.645  44.756  1.00 49.82           H
ATOM   2520  C   HIS B 160      43.337  73.780  43.903  1.00 50.57           C
ATOM   2521  O   HIS B 160      44.243  73.878  43.104  1.00 51.84           O
ATOM   2522  CB  HIS B 160      44.345  74.357  46.128  1.00 53.56           C
ATOM   2523 1HB  HIS B 160      43.974  73.680  46.763  1.00 53.56           H
ATOM   2524 2HB  HIS B 160      45.142  73.975  45.661  1.00 53.56           H
ATOM   2525  CG  HIS B 160      44.797  75.540  46.923  1.00 58.06           C
ATOM   2526  ND1 HIS B 160      43.995  76.156  47.866  1.00 58.05           N
ATOM   2527  HD1 HIS B 160      43.072  75.865  48.120  1.00 58.05           H
ATOM   2528  CD2 HIS B 160      45.948  76.256  46.880  1.00 59.97           C
ATOM   2529  HD2 HIS B 160      46.735  76.080  46.289  1.00 59.97           H
ATOM   2530  CE1 HIS B 160      44.640  77.190  48.379  1.00 60.16           C
ATOM   2531  HE1 HIS B 160      44.289  77.807  49.083  1.00 60.16           H
ATOM   2532  NE2 HIS B 160      45.830  77.270  47.803  1.00 60.74           N
ATOM   2533  N   ASN B 161      42.348  72.908  43.780  1.00 50.00           N
ATOM   2534  H   ASN B 161      41.607  72.929  44.452  1.00 50.00           H
ATOM   2535  CA  ASN B 161      42.290  71.926  42.718  1.00 51.84           C
ATOM   2536  HA  ASN B 161      43.059  72.156  42.122  1.00 51.84           H
ATOM   2537  C   ASN B 161      40.999  72.001  41.904  1.00 52.86           C
ATOM   2538  O   ASN B 161      40.420  70.970  41.579  1.00 51.36           O
ATOM   2539  CB  ASN B 161      42.398  70.532  43.341  1.00 51.85           C
ATOM   2540 1HB  ASN B 161      41.705  70.442  44.057  1.00 51.85           H
ATOM   2541 2HB  ASN B 161      42.235  69.846  42.631  1.00 51.85           H
ATOM   2542  CG  ASN B 161      43.762  70.277  43.955  1.00 52.53           C
ATOM   2543  OD1 ASN B 161      44.736  70.063  43.244  1.00 53.44           O
ATOM   2544  ND2 ASN B 161      43.838  70.314  45.278  1.00 52.01           N
ATOM   2545 1HD2 ASN B 161      44.716  70.164  45.733  1.00 52.01           H
ATOM   2546 2HD2 ASN B 161      43.017  70.492  45.821  1.00 52.01           H
ATOM   2547  N   ASP B 162      40.547  73.205  41.564  1.00 55.62           N
ATOM   2548  H   ASP B 162      41.144  74.004  41.630  1.00 55.62           H
ATOM   2549  CA  ASP B 162      39.165  73.352  41.092  1.00 59.21           C
ATOM   2550  HA  ASP B 162      38.659  72.755  41.714  1.00 59.21           H
ATOM   2551  C   ASP B 162      38.917  72.809  39.687  1.00 58.88           C
ATOM   2552  O   ASP B 162      37.782  72.827  39.202  1.00 59.19           O
ATOM   2553  CB  ASP B 162      38.661  74.786  41.250  1.00 62.12           C
ATOM   2554 1HB  ASP B 162      37.769  74.871  40.806  1.00 62.12           H
ATOM   2555 2HB  ASP B 162      38.570  74.996  42.223  1.00 62.12           H
ATOM   2556  CG  ASP B 162      39.595  75.789  40.634  1.00 65.39           C
ATOM   2557  OD1 ASP B 162      39.678  76.917  41.174  1.00 66.88           O
ATOM   2558  OD2 ASP B 162      40.252  75.439  39.621  1.00 66.06           O
ATOM   2559  N   ARG B 163      39.968  72.304  39.057  1.00 58.57           N
ATOM   2560  H   ARG B 163      40.886  72.505  39.400  1.00 58.57           H
ATOM   2561  CA  ARG B 163      39.818  71.464  37.877  1.00 60.76           C
ATOM   2562  HA  ARG B 163      39.453  72.046  37.150  1.00 60.76           H
ATOM   2563  C   ARG B 163      38.841  70.329  38.222  1.00 57.67           C
ATOM   2564  O   ARG B 163      37.992  69.958  37.410  1.00 56.69           O
ATOM   2565  CB  ARG B 163      41.179  70.907  37.416  1.00 65.53           C
ATOM   2566 1HB  ARG B 163      41.200  70.948  36.417  1.00 65.53           H
ATOM   2567 2HB  ARG B 163      41.892  71.501  37.789  1.00 65.53           H
ATOM   2568  CG  ARG B 163      41.495  69.446  37.846  1.00 71.31           C
ATOM   2569 1HG  ARG B 163      41.173  69.313  38.783  1.00 71.31           H
ATOM   2570 2HG  ARG B 163      41.008  68.822  37.235  1.00 71.31           H
ATOM   2571  CD  ARG B 163      42.992  69.090  37.800  1.00 77.00           C
ATOM   2572 1HD  ARG B 163      43.111  68.099  37.868  1.00 77.00           H
ATOM   2573 2HD  ARG B 163      43.396  69.417  36.945  1.00 77.00           H
ATOM   2574  NE  ARG B 163      43.721  69.710  38.911  1.00 82.27           N
ATOM   2575  HE  ARG B 163      43.799  69.189  39.761  1.00 82.27           H
ATOM   2576  CZ  ARG B 163      44.289  70.920  38.872  1.00 84.80           C
ATOM   2577  NH1 ARG B 163      44.921  71.387  39.945  1.00 85.57           N
ATOM   2578 1HH1 ARG B 163      44.970  70.834  40.777  1.00 85.57           H
ATOM   2579 2HH1 ARG B 163      45.347  72.291  39.920  1.00 85.57           H
ATOM   2580  NH2 ARG B 163      44.234  71.668  37.767  1.00 86.28           N
ATOM   2581 1HH2 ARG B 163      43.763  71.325  36.954  1.00 86.28           H
ATOM   2582 2HH2 ARG B 163      44.663  72.571  37.753  1.00 86.28           H
ATOM   2583  N   LEU B 164      38.962  69.812  39.443  1.00 54.63           N
ATOM   2584  H   LEU B 164      39.712  70.129  40.023  1.00 54.63           H
ATOM   2585  CA  LEU B 164      38.046  68.799  39.977  1.00 53.63           C
ATOM   2586  HA  LEU B 164      38.087  68.078  39.286  1.00 53.63           H
ATOM   2587  C   LEU B 164      36.590  69.268  40.098  1.00 52.71           C
ATOM   2588  O   LEU B 164      35.673  68.443  40.108  1.00 53.07           O
ATOM   2589  CB  LEU B 164      38.529  68.310  41.342  1.00 51.78           C
ATOM   2590 1HB  LEU B 164      38.631  69.109  41.935  1.00 51.78           H
ATOM   2591 2HB  LEU B 164      37.827  67.704  41.716  1.00 51.78           H
ATOM   2592  CG  LEU B 164      39.853  67.551  41.350  1.00 52.52           C
ATOM   2593  HG  LEU B 164      40.569  68.129  40.960  1.00 52.52           H
ATOM   2594  CD1 LEU B 164      40.247  67.226  42.792  1.00 51.12           C
ATOM   2595 1HD1 LEU B 164      41.113  66.728  42.823  1.00 51.12           H
ATOM   2596 2HD1 LEU B 164      39.551  66.661  43.235  1.00 51.12           H
ATOM   2597 3HD1 LEU B 164      40.353  68.061  43.331  1.00 51.12           H
ATOM   2598  CD2 LEU B 164      39.751  66.284  40.478  1.00 52.22           C
ATOM   2599 1HD2 LEU B 164      40.614  65.779  40.477  1.00 52.22           H
ATOM   2600 2HD2 LEU B 164      39.530  66.518  39.531  1.00 52.22           H
ATOM   2601 3HD2 LEU B 164      39.037  65.671  40.818  1.00 52.22           H
ATOM   2602  N   VAL B 165      36.383  70.577  40.206  1.00 51.75           N
ATOM   2603  H   VAL B 165      37.170  71.194  40.204  1.00 51.75           H
ATOM   2604  CA  VAL B 165      35.043  71.139  40.327  1.00 52.57           C
ATOM   2605  HA  VAL B 165      34.480  70.420  40.735  1.00 52.57           H
ATOM   2606  C   VAL B 165      34.529  71.504  38.935  1.00 54.38           C
ATOM   2607  O   VAL B 165      33.465  71.047  38.528  1.00 56.25           O
ATOM   2608  CB  VAL B 165      35.033  72.378  41.248  1.00 52.13           C
ATOM   2609  HB  VAL B 165      35.704  73.045  40.924  1.00 52.13           H
ATOM   2610  CG1 VAL B 165      33.663  73.050  41.224  1.00 52.69           C
ATOM   2611 1HG1 VAL B 165      33.648  73.854  41.818  1.00 52.69           H
ATOM   2612 2HG1 VAL B 165      32.950  72.422  41.538  1.00 52.69           H
ATOM   2613 3HG1 VAL B 165      33.426  73.347  40.299  1.00 52.69           H
ATOM   2614  CG2 VAL B 165      35.429  71.986  42.659  1.00 50.92           C
ATOM   2615 1HG2 VAL B 165      35.426  72.781  43.266  1.00 50.92           H
ATOM   2616 2HG2 VAL B 165      36.347  71.589  42.676  1.00 50.92           H
ATOM   2617 3HG2 VAL B 165      34.795  71.310  43.035  1.00 50.92           H
ATOM   2618  N   GLY B 166      35.298  72.303  38.195  1.00 55.33           N
ATOM   2619  H   GLY B 166      36.155  72.650  38.577  1.00 55.33           H
ATOM   2620  CA  GLY B 166      34.915  72.683  36.836  1.00 56.03           C
ATOM   2621 1HA  GLY B 166      35.680  73.159  36.401  1.00 56.03           H
ATOM   2622 2HA  GLY B 166      34.696  71.858  36.315  1.00 56.03           H
ATOM   2623  C   GLY B 166      33.709  73.590  36.918  1.00 55.46           C
ATOM   2624  O   GLY B 166      33.690  74.507  37.745  1.00 57.42           O
ATOM   2625  N   GLY B 167      32.691  73.304  36.106  1.00 53.20           N
ATOM   2626  H   GLY B 167      32.757  72.494  35.524  1.00 53.20           H
ATOM   2627  CA  GLY B 167      31.470  74.131  36.029  1.00 49.07           C
ATOM   2628 1HA  GLY B 167      31.749  75.085  36.143  1.00 49.07           H
ATOM   2629 2HA  GLY B 167      31.082  74.004  35.116  1.00 49.07           H
ATOM   2630  C   GLY B 167      30.402  73.804  37.067  1.00 46.18           C
ATOM   2631  O   GLY B 167      29.353  74.458  37.111  1.00 47.85           O
ATOM   2632  N   THR B 168      30.682  72.822  37.923  1.00 42.21           N
ATOM   2633  H   THR B 168      31.579  72.385  37.865  1.00 42.21           H
ATOM   2634  CA  THR B 168      29.740  72.347  38.950  1.00 41.25           C
ATOM   2635  HA  THR B 168      28.957  72.056  38.400  1.00 41.25           H
ATOM   2636  C   THR B 168      29.276  73.447  39.899  1.00 38.23           C
ATOM   2637  O   THR B 168      30.077  74.198  40.470  1.00 35.48           O
ATOM   2638  CB  THR B 168      30.325  71.167  39.775  1.00 43.01           C
ATOM   2639  HB  THR B 168      31.003  71.496  40.432  1.00 43.01           H
ATOM   2640  OG1 THR B 168      31.013  70.280  38.890  1.00 44.04           O
ATOM   2641  HG1 THR B 168      31.167  69.445  39.331  1.00 44.04           H
ATOM   2642  CG2 THR B 168      29.211  70.384  40.506  1.00 41.60           C
ATOM   2643 1HG2 THR B 168      29.593  69.626  41.035  1.00 41.60           H
ATOM   2644 2HG2 THR B 168      28.554  70.004  39.855  1.00 41.60           H
ATOM   2645 3HG2 THR B 168      28.711  70.977  41.137  1.00 41.60           H
ATOM   2646  N   ILE B 169      27.962  73.552  40.021  1.00 34.29           N
ATOM   2647  H   ILE B 169      27.375  73.074  39.367  1.00 34.29           H
ATOM   2648  CA  ILE B 169      27.342  74.344  41.080  1.00 33.18           C
ATOM   2649  HA  ILE B 169      27.673  75.279  40.953  1.00 33.18           H
ATOM   2650  C   ILE B 169      27.785  73.813  42.457  1.00 32.11           C
ATOM   2651  O   ILE B 169      27.792  72.607  42.732  1.00 32.98           O
ATOM   2652  CB  ILE B 169      25.810  74.342  40.942  1.00 30.11           C
ATOM   2653  HB  ILE B 169      25.494  73.394  40.989  1.00 30.11           H
ATOM   2654  CG1 ILE B 169      25.391  74.937  39.572  1.00 32.98           C
ATOM   2655 1HG1 ILE B 169      25.803  74.376  38.854  1.00 32.98           H
ATOM   2656 2HG1 ILE B 169      24.395  74.885  39.505  1.00 32.98           H
ATOM   2657  CG2 ILE B 169      25.157  75.126  42.106  1.00 30.31           C
ATOM   2658 1HG2 ILE B 169      24.161  75.128  42.022  1.00 30.31           H
ATOM   2659 2HG2 ILE B 169      25.467  76.077  42.116  1.00 30.31           H
ATOM   2660 3HG2 ILE B 169      25.390  74.717  42.988  1.00 30.31           H
ATOM   2661  CD1 ILE B 169      25.800  76.399  39.314  1.00 31.98           C
ATOM   2662 1HD1 ILE B 169      25.493  76.703  38.412  1.00 31.98           H
ATOM   2663 2HD1 ILE B 169      26.794  76.505  39.352  1.00 31.98           H
ATOM   2664 3HD1 ILE B 169      25.399  77.009  39.997  1.00 31.98           H
ATOM   2665  N   ARG B 170      28.175  74.727  43.325  1.00 31.15           N
ATOM   2666  H   ARG B 170      27.974  75.694  43.169  1.00 31.15           H
ATOM   2667  CA  ARG B 170      28.896  74.310  44.502  1.00 30.54           C
ATOM   2668  HA  ARG B 170      29.236  73.399  44.269  1.00 30.54           H
ATOM   2669  C   ARG B 170      28.043  74.099  45.759  1.00 26.50           C
ATOM   2670  O   ARG B 170      28.561  73.725  46.796  1.00 28.72           O
ATOM   2671  CB  ARG B 170      30.028  75.289  44.725  1.00 32.07           C
ATOM   2672 1HB  ARG B 170      29.635  76.182  44.943  1.00 32.07           H
ATOM   2673 2HB  ARG B 170      30.575  74.968  45.498  1.00 32.07           H
ATOM   2674  CG  ARG B 170      30.932  75.422  43.484  1.00 33.04           C
ATOM   2675 1HG  ARG B 170      31.434  74.569  43.342  1.00 33.04           H
ATOM   2676 2HG  ARG B 170      30.371  75.617  42.679  1.00 33.04           H
ATOM   2677  CD  ARG B 170      31.926  76.567  43.700  1.00 38.05           C
ATOM   2678 1HD  ARG B 170      31.462  77.442  43.564  1.00 38.05           H
ATOM   2679 2HD  ARG B 170      32.290  76.523  44.630  1.00 38.05           H
ATOM   2680  NE  ARG B 170      33.064  76.518  42.774  1.00 39.39           N
ATOM   2681  HE  ARG B 170      32.930  76.062  41.894  1.00 39.39           H
ATOM   2682  CZ  ARG B 170      34.266  77.041  43.028  1.00 40.87           C
ATOM   2683  NH1 ARG B 170      34.510  77.695  44.178  1.00 40.62           N
ATOM   2684 1HH1 ARG B 170      33.785  77.796  44.859  1.00 40.62           H
ATOM   2685 2HH1 ARG B 170      35.416  78.080  44.351  1.00 40.62           H
ATOM   2686  NH2 ARG B 170      35.224  76.923  42.124  1.00 40.97           N
ATOM   2687 1HH2 ARG B 170      35.043  76.447  41.263  1.00 40.97           H
ATOM   2688 2HH2 ARG B 170      36.129  77.310  42.301  1.00 40.97           H
ATOM   2689  N   THR B 171      26.744  74.350  45.645  1.00 24.82           N
ATOM   2690  H   THR B 171      26.378  74.558  44.738  1.00 24.82           H
ATOM   2691  CA  THR B 171      25.816  74.338  46.787  1.00 25.16           C
ATOM   2692  HA  THR B 171      26.031  75.183  47.277  1.00 25.16           H
ATOM   2693  C   THR B 171      26.041  73.117  47.664  1.00 23.46           C
ATOM   2694  O   THR B 171      25.980  71.986  47.175  1.00 25.42           O
ATOM   2695  CB  THR B 171      24.346  74.300  46.328  1.00 23.33           C
ATOM   2696  HB  THR B 171      24.201  73.577  45.653  1.00 23.33           H
ATOM   2697  OG1 THR B 171      24.028  75.531  45.645  1.00 24.90           O
ATOM   2698  HG1 THR B 171      23.958  75.366  44.705  1.00 24.90           H
ATOM   2699  CG2 THR B 171      23.409  74.105  47.555  1.00 24.81           C
ATOM   2700 1HG2 THR B 171      22.450  74.078  47.273  1.00 24.81           H
ATOM   2701 2HG2 THR B 171      23.516  74.853  48.210  1.00 24.81           H
ATOM   2702 3HG2 THR B 171      23.614  73.249  48.030  1.00 24.81           H
ATOM   2703  N   GLN B 172      26.285  73.366  48.943  1.00 22.45           N
ATOM   2704  H   GLN B 172      26.396  74.318  49.228  1.00 22.45           H
ATOM   2705  CA  GLN B 172      26.401  72.316  49.964  1.00 25.68           C
ATOM   2706  HA  GLN B 172      26.682  71.497  49.464  1.00 25.68           H
ATOM   2707  C   GLN B 172      25.065  72.015  50.666  1.00 26.41           C
ATOM   2708  O   GLN B 172      24.697  70.850  50.868  1.00 27.36           O
ATOM   2709  CB  GLN B 172      27.456  72.725  50.990  1.00 26.01           C
ATOM   2710 1HB  GLN B 172      27.217  73.618  51.371  1.00 26.01           H
ATOM   2711 2HB  GLN B 172      27.483  72.046  51.724  1.00 26.01           H
ATOM   2712  CG  GLN B 172      28.822  72.820  50.384  1.00 25.67           C
ATOM   2713 1HG  GLN B 172      28.821  73.551  49.701  1.00 25.67           H
ATOM   2714 2HG  GLN B 172      29.479  73.039  51.105  1.00 25.67           H
ATOM   2715  CD  GLN B 172      29.231  71.530  49.722  1.00 25.61           C
ATOM   2716  OE1 GLN B 172      29.567  70.549  50.405  1.00 24.80           O
ATOM   2717  NE2 GLN B 172      29.182  71.501  48.388  1.00 24.84           N
ATOM   2718 1HE2 GLN B 172      29.422  70.664  47.897  1.00 24.84           H
ATOM   2719 2HE2 GLN B 172      28.905  72.317  47.880  1.00 24.84           H
ATOM   2720  N   ASN B 173      24.332  73.065  51.014  1.00 25.75           N
ATOM   2721  H   ASN B 173      24.589  73.976  50.692  1.00 25.75           H
ATOM   2722  CA  ASN B 173      23.174  72.906  51.848  1.00 25.97           C
ATOM   2723  HA  ASN B 173      22.720  72.122  51.425  1.00 25.97           H
ATOM   2724  C   ASN B 173      22.256  74.090  51.766  1.00 28.07           C
ATOM   2725  O   ASN B 173      22.690  75.219  51.583  1.00 29.96           O
ATOM   2726  CB  ASN B 173      23.527  72.587  53.317  1.00 24.75           C
ATOM   2727 1HB  ASN B 173      22.729  72.801  53.881  1.00 24.75           H
ATOM   2728 2HB  ASN B 173      23.728  71.610  53.382  1.00 24.75           H
ATOM   2729  CG  ASN B 173      24.753  73.385  53.866  1.00 26.40           C
ATOM   2730  OD1 ASN B 173      25.525  72.848  54.661  1.00 29.70           O
ATOM   2731  ND2 ASN B 173      24.912  74.638  53.462  1.00 25.76           N
ATOM   2732 1HD2 ASN B 173      25.679  75.180  53.804  1.00 25.76           H
ATOM   2733 2HD2 ASN B 173      24.264  75.041  52.815  1.00 25.76           H
ATOM   2734  N   LYS B 174      20.977  73.802  51.918  1.00 26.17           N
ATOM   2735  H   LYS B 174      20.717  72.853  52.097  1.00 26.17           H
ATOM   2736  CA  LYS B 174      19.932  74.808  51.835  1.00 27.79           C
ATOM   2737  HA  LYS B 174      20.348  75.717  51.873  1.00 27.79           H
ATOM   2738  C   LYS B 174      19.007  74.599  53.014  1.00 25.71           C
ATOM   2739  O   LYS B 174      19.074  73.546  53.675  1.00 25.76           O
ATOM   2740  CB  LYS B 174      19.173  74.627  50.514  1.00 27.70           C
ATOM   2741 1HB  LYS B 174      18.912  73.666  50.418  1.00 27.70           H
ATOM   2742 2HB  LYS B 174      18.351  75.196  50.531  1.00 27.70           H
ATOM   2743  CG  LYS B 174      20.056  75.040  49.314  1.00 33.36           C
ATOM   2744 1HG  LYS B 174      20.279  76.012  49.394  1.00 33.36           H
ATOM   2745 2HG  LYS B 174      20.899  74.502  49.331  1.00 33.36           H
ATOM   2746  CD  LYS B 174      19.401  74.827  47.975  1.00 34.18           C
ATOM   2747 1HD  LYS B 174      18.667  75.496  47.860  1.00 34.18           H
ATOM   2748 2HD  LYS B 174      20.082  74.953  47.254  1.00 34.18           H
ATOM   2749  CE  LYS B 174      18.824  73.442  47.869  1.00 36.32           C
ATOM   2750 1HE  LYS B 174      19.520  72.765  48.108  1.00 36.32           H
ATOM   2751 2HE  LYS B 174      18.044  73.351  48.488  1.00 36.32           H
ATOM   2752  NZ  LYS B 174      18.372  73.206  46.477  1.00 38.29           N
ATOM   2753 1HZ  LYS B 174      17.983  72.290  46.377  1.00 38.29           H
ATOM   2754 2HZ  LYS B 174      19.134  73.288  45.834  1.00 38.29           H
ATOM   2755 3HZ  LYS B 174      17.672  73.868  46.210  1.00 38.29           H
ATOM   2756  N   LEU B 175      18.146  75.583  53.271  1.00 25.12           N
ATOM   2757  H   LEU B 175      18.209  76.431  52.744  1.00 25.12           H
ATOM   2758  CA  LEU B 175      17.108  75.462  54.303  1.00 23.68           C
ATOM   2759  HA  LEU B 175      17.130  74.525  54.651  1.00 23.68           H
ATOM   2760  C   LEU B 175      15.776  75.765  53.693  1.00 25.43           C
ATOM   2761  O   LEU B 175      15.711  76.539  52.731  1.00 24.78           O
ATOM   2762  CB  LEU B 175      17.369  76.464  55.416  1.00 23.78           C
ATOM   2763 1HB  LEU B 175      17.466  77.363  54.990  1.00 23.78           H
ATOM   2764 2HB  LEU B 175      16.566  76.462  56.012  1.00 23.78           H
ATOM   2765  CG  LEU B 175      18.613  76.217  56.293  1.00 25.35           C
ATOM   2766  HG  LEU B 175      19.395  76.083  55.685  1.00 25.35           H
ATOM   2767  CD1 LEU B 175      18.883  77.443  57.162  1.00 24.65           C
ATOM   2768 1HD1 LEU B 175      19.687  77.303  57.739  1.00 24.65           H
ATOM   2769 2HD1 LEU B 175      18.105  77.637  57.760  1.00 24.65           H
ATOM   2770 3HD1 LEU B 175      19.046  78.253  56.598  1.00 24.65           H
ATOM   2771  CD2 LEU B 175      18.457  74.938  57.180  1.00 22.60           C
ATOM   2772 1HD2 LEU B 175      19.270  74.791  57.743  1.00 22.60           H
ATOM   2773 2HD2 LEU B 175      18.323  74.124  56.615  1.00 22.60           H
ATOM   2774 3HD2 LEU B 175      17.671  75.020  57.792  1.00 22.60           H
ATOM   2775  N   ALA B 176      14.720  75.183  54.256  1.00 24.70           N
ATOM   2776  H   ALA B 176      14.862  74.497  54.970  1.00 24.70           H
ATOM   2777  CA  ALA B 176      13.371  75.522  53.857  1.00 26.41           C
ATOM   2778  HA  ALA B 176      13.454  76.393  53.373  1.00 26.41           H
ATOM   2779  C   ALA B 176      12.498  75.706  55.088  1.00 26.45           C
ATOM   2780  O   ALA B 176      12.717  75.069  56.112  1.00 27.13           O
ATOM   2781  CB  ALA B 176      12.778  74.455  52.906  1.00 24.59           C
ATOM   2782 1HB  ALA B 176      13.354  74.336  52.097  1.00 24.59           H
ATOM   2783 2HB  ALA B 176      11.864  74.719  52.597  1.00 24.59           H
ATOM   2784 3HB  ALA B 176      12.704  73.569  53.363  1.00 24.59           H
ATOM   2785  N   LEU B 177      11.517  76.595  54.983  1.00 25.29           N
ATOM   2786  H   LEU B 177      11.425  77.129  54.143  1.00 25.29           H
ATOM   2787  CA  LEU B 177      10.586  76.802  56.056  1.00 22.61           C
ATOM   2788  HA  LEU B 177      10.850  76.202  56.811  1.00 22.61           H
ATOM   2789  C   LEU B 177       9.240  76.459  55.521  1.00 26.24           C
ATOM   2790  O   LEU B 177       8.855  76.964  54.441  1.00 21.53           O
ATOM   2791  CB  LEU B 177      10.603  78.258  56.523  1.00 23.61           C
ATOM   2792 1HB  LEU B 177      10.561  78.841  55.711  1.00 23.61           H
ATOM   2793 2HB  LEU B 177       9.790  78.409  57.085  1.00 23.61           H
ATOM   2794  CG  LEU B 177      11.819  78.685  57.340  1.00 22.23           C
ATOM   2795  HG  LEU B 177      11.987  77.936  57.981  1.00 22.23           H
ATOM   2796  CD1 LEU B 177      13.107  78.890  56.484  1.00 23.02           C
ATOM   2797 1HD1 LEU B 177      13.878  79.169  57.057  1.00 23.02           H
ATOM   2798 2HD1 LEU B 177      12.968  79.597  55.791  1.00 23.02           H
ATOM   2799 3HD1 LEU B 177      13.363  78.045  56.014  1.00 23.02           H
ATOM   2800  CD2 LEU B 177      11.509  79.968  58.106  1.00 24.18           C
ATOM   2801 1HD2 LEU B 177      12.297  80.262  58.647  1.00 24.18           H
ATOM   2802 2HD2 LEU B 177      10.739  79.835  58.731  1.00 24.18           H
ATOM   2803 3HD2 LEU B 177      11.272  80.711  57.480  1.00 24.18           H
ATOM   2804  N   ASP B 178       8.553  75.568  56.248  1.00 26.68           N
ATOM   2805  H   ASP B 178       9.034  75.063  56.965  1.00 26.68           H
ATOM   2806  CA  ASP B 178       7.127  75.300  56.040  1.00 28.32           C
ATOM   2807  HA  ASP B 178       6.924  75.474  55.076  1.00 28.32           H
ATOM   2808  C   ASP B 178       6.430  76.196  57.012  1.00 28.66           C
ATOM   2809  O   ASP B 178       6.667  76.094  58.223  1.00 25.13           O
ATOM   2810  CB  ASP B 178       6.722  73.858  56.400  1.00 30.36           C
ATOM   2811 1HB  ASP B 178       7.028  73.661  57.332  1.00 30.36           H
ATOM   2812 2HB  ASP B 178       5.726  73.783  56.353  1.00 30.36           H
ATOM   2813  CG  ASP B 178       7.324  72.813  55.470  1.00 35.32           C
ATOM   2814  OD1 ASP B 178       8.017  73.188  54.498  1.00 33.36           O
ATOM   2815  OD2 ASP B 178       7.116  71.591  55.724  1.00 36.42           O
ATOM   2816  N   LEU B 179       5.544  77.038  56.492  1.00 28.00           N
ATOM   2817  H   LEU B 179       5.331  76.978  55.517  1.00 28.00           H
ATOM   2818  CA  LEU B 179       4.875  78.045  57.300  1.00 28.23           C
ATOM   2819  HA  LEU B 179       5.414  78.164  58.134  1.00 28.23           H
ATOM   2820  C   LEU B 179       3.468  77.563  57.652  1.00 32.58           C
ATOM   2821  O   LEU B 179       2.574  77.564  56.807  1.00 30.56           O
ATOM   2822  CB  LEU B 179       4.813  79.358  56.519  1.00 25.97           C
ATOM   2823 1HB  LEU B 179       4.118  79.255  55.808  1.00 25.97           H
ATOM   2824 2HB  LEU B 179       4.534  80.076  57.156  1.00 25.97           H
ATOM   2825  CG  LEU B 179       6.116  79.809  55.842  1.00 26.05           C
ATOM   2826  HG  LEU B 179       6.408  79.096  55.204  1.00 26.05           H
ATOM   2827  CD1 LEU B 179       5.872  81.068  55.037  1.00 22.82           C
ATOM   2828 1HD1 LEU B 179       6.712  81.375  54.589  1.00 22.82           H
ATOM   2829 2HD1 LEU B 179       5.547  81.810  55.623  1.00 22.82           H
ATOM   2830 3HD1 LEU B 179       5.185  80.912  54.328  1.00 22.82           H
ATOM   2831  CD2 LEU B 179       7.250  80.008  56.871  1.00 25.10           C
ATOM   2832 1HD2 LEU B 179       8.094  80.301  56.422  1.00 25.10           H
ATOM   2833 2HD2 LEU B 179       7.442  79.158  57.361  1.00 25.10           H
ATOM   2834 3HD2 LEU B 179       7.003  80.703  57.546  1.00 25.10           H
ATOM   2835  N   LYS B 180       3.288  77.125  58.888  1.00 35.29           N
ATOM   2836  H   LYS B 180       4.056  77.130  59.529  1.00 35.29           H
ATOM   2837  CA  LYS B 180       1.995  76.638  59.328  1.00 40.10           C
ATOM   2838  HA  LYS B 180       1.320  76.973  58.671  1.00 40.10           H
ATOM   2839  C   LYS B 180       1.710  77.192  60.711  1.00 44.27           C
ATOM   2840  O   LYS B 180       2.554  77.121  61.622  1.00 44.00           O
ATOM   2841  CB  LYS B 180       1.970  75.109  59.343  1.00  0.00           C
ATOM   2842 1HB  LYS B 180       2.247  74.779  58.440  1.00  0.00           H
ATOM   2843 2HB  LYS B 180       2.623  74.788  60.029  1.00  0.00           H
ATOM   2844  CG  LYS B 180       0.611  74.512  59.668  1.00  0.00           C
ATOM   2845 1HG  LYS B 180       0.352  74.779  60.596  1.00  0.00           H
ATOM   2846 2HG  LYS B 180      -0.063  74.865  59.019  1.00  0.00           H
ATOM   2847  CD  LYS B 180       0.637  72.996  59.580  1.00  0.00           C
ATOM   2848 1HD  LYS B 180       0.834  72.729  58.636  1.00  0.00           H
ATOM   2849 2HD  LYS B 180       1.355  72.647  60.182  1.00  0.00           H
ATOM   2850  CE  LYS B 180      -0.696  72.395  59.997  1.00  0.00           C
ATOM   2851 1HE  LYS B 180      -0.881  72.630  60.952  1.00  0.00           H
ATOM   2852 2HE  LYS B 180      -1.422  72.764  59.417  1.00  0.00           H
ATOM   2853  NZ  LYS B 180      -0.701  70.911  59.869  1.00  0.00           N
ATOM   2854 1HZ  LYS B 180      -1.583  70.530  60.147  1.00  0.00           H
ATOM   2855 2HZ  LYS B 180       0.007  70.500  60.444  1.00  0.00           H
ATOM   2856 3HZ  LYS B 180      -0.529  70.632  58.924  1.00  0.00           H
ATOM   2857  N   ASP B 181       0.538  77.821  60.818  1.00 48.52           N
ATOM   2858  H   ASP B 181       0.072  78.103  59.980  1.00 48.52           H
ATOM   2859  CA  ASP B 181      -0.096  78.117  62.098  1.00 49.31           C
ATOM   2860  HA  ASP B 181      -0.898  78.656  61.841  1.00 49.31           H
ATOM   2861  C   ASP B 181       0.721  79.001  63.022  1.00 48.32           C
ATOM   2862  O   ASP B 181       0.789  78.745  64.215  1.00 50.43           O
ATOM   2863  CB  ASP B 181      -0.475  76.809  62.797  1.00 53.60           C
ATOM   2864 1HB  ASP B 181       0.255  76.141  62.651  1.00 53.60           H
ATOM   2865 2HB  ASP B 181      -0.576  76.984  63.776  1.00 53.60           H
ATOM   2866  CG  ASP B 181      -1.785  76.231  62.263  1.00 57.80           C
ATOM   2867  OD1 ASP B 181      -2.734  77.014  62.006  1.00 58.30           O
ATOM   2868  OD2 ASP B 181      -1.861  74.993  62.092  1.00 60.72           O
ATOM   2869  N   GLY B 182       1.333  80.044  62.468  1.00 43.30           N
ATOM   2870  H   GLY B 182       1.271  80.176  61.479  1.00 43.30           H
ATOM   2871  CA  GLY B 182       2.095  81.004  63.269  1.00 41.00           C
ATOM   2872 1HA  GLY B 182       2.217  81.834  62.725  1.00 41.00           H
ATOM   2873 2HA  GLY B 182       1.563  81.217  64.088  1.00 41.00           H
ATOM   2874  C   GLY B 182       3.448  80.462  63.673  1.00 37.21           C
ATOM   2875  O   GLY B 182       4.158  81.064  64.487  1.00 39.48           O
ATOM   2876  N   ARG B 183       3.801  79.307  63.127  1.00 33.67           N
ATOM   2877  H   ARG B 183       3.158  78.803  62.550  1.00 33.67           H
ATOM   2878  CA  ARG B 183       5.127  78.783  63.376  1.00 34.05           C
ATOM   2879  HA  ARG B 183       5.661  79.528  63.775  1.00 34.05           H
ATOM   2880  C   ARG B 183       5.719  78.351  62.051  1.00 32.10           C
ATOM   2881  O   ARG B 183       5.100  78.512  61.003  1.00 29.84           O
ATOM   2882  CB  ARG B 183       5.093  77.619  64.376  1.00 35.21           C
ATOM   2883 1HB  ARG B 183       4.382  76.976  64.091  1.00 35.21           H
ATOM   2884 2HB  ARG B 183       5.982  77.161  64.361  1.00 35.21           H
ATOM   2885  CG  ARG B 183       4.801  78.049  65.810  1.00 36.84           C
ATOM   2886 1HG  ARG B 183       5.621  78.473  66.195  1.00 36.84           H
ATOM   2887 2HG  ARG B 183       4.054  78.713  65.804  1.00 36.84           H
ATOM   2888  CD  ARG B 183       4.401  76.855  66.678  1.00 39.04           C
ATOM   2889 1HD  ARG B 183       4.004  77.181  67.536  1.00 39.04           H
ATOM   2890 2HD  ARG B 183       3.730  76.295  66.191  1.00 39.04           H
ATOM   2891  NE  ARG B 183       5.530  75.995  67.015  1.00 41.31           N
ATOM   2892  HE  ARG B 183       5.886  75.397  66.297  1.00 41.31           H
ATOM   2893  CZ  ARG B 183       6.123  75.947  68.208  1.00 43.11           C
ATOM   2894  NH1 ARG B 183       5.707  76.716  69.211  1.00 44.04           N
ATOM   2895 1HH1 ARG B 183       4.939  77.342  69.076  1.00 44.04           H
ATOM   2896 2HH1 ARG B 183       6.163  76.668  70.100  1.00 44.04           H
ATOM   2897  NH2 ARG B 183       7.149  75.137  68.392  1.00 42.99           N
ATOM   2898 1HH2 ARG B 183       7.476  74.565  67.639  1.00 42.99           H
ATOM   2899 2HH2 ARG B 183       7.599  75.095  69.284  1.00 42.99           H
ATOM   2900  N   PHE B 184       6.933  77.850  62.098  1.00 29.68           N
ATOM   2901  H   PHE B 184       7.445  77.850  62.957  1.00 29.68           H
ATOM   2902  CA  PHE B 184       7.520  77.301  60.903  1.00 32.52           C
ATOM   2903  HA  PHE B 184       6.760  77.059  60.300  1.00 32.52           H
ATOM   2904  C   PHE B 184       8.281  76.054  61.260  1.00 31.52           C
ATOM   2905  O   PHE B 184       8.774  75.928  62.379  1.00 30.66           O
ATOM   2906  CB  PHE B 184       8.378  78.327  60.169  1.00 29.58           C
ATOM   2907 1HB  PHE B 184       8.701  77.916  59.316  1.00 29.58           H
ATOM   2908 2HB  PHE B 184       7.810  79.123  59.962  1.00 29.58           H
ATOM   2909  CG  PHE B 184       9.585  78.804  60.944  1.00 29.79           C
ATOM   2910  CD1 PHE B 184      10.800  78.129  60.838  1.00 26.66           C
ATOM   2911  HD1 PHE B 184      10.867  77.314  60.262  1.00 26.66           H
ATOM   2912  CD2 PHE B 184       9.513  79.948  61.760  1.00 26.57           C
ATOM   2913  HD2 PHE B 184       8.649  80.446  61.836  1.00 26.57           H
ATOM   2914  CE1 PHE B 184      11.920  78.582  61.528  1.00 27.63           C
ATOM   2915  HE1 PHE B 184      12.787  78.090  61.446  1.00 27.63           H
ATOM   2916  CE2 PHE B 184      10.635  80.397  62.466  1.00 27.02           C
ATOM   2917  HE2 PHE B 184      10.568  81.199  63.060  1.00 27.02           H
ATOM   2918  CZ  PHE B 184      11.842  79.721  62.336  1.00 28.42           C
ATOM   2919  HZ  PHE B 184      12.654  80.048  62.819  1.00 28.42           H
ATOM   2920  N   ALA B 185       8.315  75.111  60.329  1.00 29.55           N
ATOM   2921  H   ALA B 185       7.773  75.225  59.497  1.00 29.55           H
ATOM   2922  CA  ALA B 185       9.115  73.927  60.490  1.00 31.72           C
ATOM   2923  HA  ALA B 185       9.397  73.844  61.446  1.00 31.72           H
ATOM   2924  C   ALA B 185      10.301  74.115  59.550  1.00 31.76           C
ATOM   2925  O   ALA B 185      10.135  74.605  58.427  1.00 32.18           O
ATOM   2926  CB  ALA B 185       8.298  72.682  60.132  1.00 31.09           C
ATOM   2927 1HB  ALA B 185       7.524  72.570  60.755  1.00 31.09           H
ATOM   2928 2HB  ALA B 185       8.860  71.857  60.188  1.00 31.09           H
ATOM   2929 3HB  ALA B 185       7.937  72.746  59.202  1.00 31.09           H
ATOM   2930  N   LEU B 186      11.494  73.784  60.034  1.00 31.27           N
ATOM   2931  H   LEU B 186      11.550  73.421  60.964  1.00 31.27           H
ATOM   2932  CA  LEU B 186      12.715  73.927  59.271  1.00 30.17           C
ATOM   2933  HA  LEU B 186      12.486  74.579  58.548  1.00 30.17           H
ATOM   2934  C   LEU B 186      13.160  72.591  58.705  1.00 29.45           C
ATOM   2935  O   LEU B 186      13.118  71.579  59.400  1.00 27.74           O
ATOM   2936  CB  LEU B 186      13.836  74.424  60.163  1.00 30.49           C
ATOM   2937 1HB  LEU B 186      13.496  74.339  61.100  1.00 30.49           H
ATOM   2938 2HB  LEU B 186      14.596  73.789  60.025  1.00 30.49           H
ATOM   2939  CG  LEU B 186      14.442  75.803  60.077  1.00 33.43           C
ATOM   2940  HG  LEU B 186      13.876  76.470  60.562  1.00 33.43           H
ATOM   2941  CD1 LEU B 186      15.775  75.697  60.732  1.00 30.35           C
ATOM   2942 1HD1 LEU B 186      16.251  76.576  60.719  1.00 30.35           H
ATOM   2943 2HD1 LEU B 186      16.352  75.028  60.264  1.00 30.35           H
ATOM   2944 3HD1 LEU B 186      15.684  75.410  61.686  1.00 30.35           H
ATOM   2945  CD2 LEU B 186      14.528  76.329  58.639  1.00 29.70           C
ATOM   2946 1HD2 LEU B 186      14.933  77.243  58.615  1.00 29.70           H
ATOM   2947 2HD2 LEU B 186      13.620  76.384  58.223  1.00 29.70           H
ATOM   2948 3HD2 LEU B 186      15.091  75.729  58.071  1.00 29.70           H
ATOM   2949  N   LYS B 187      13.621  72.621  57.461  1.00 27.75           N
ATOM   2950  H   LYS B 187      13.601  73.498  56.980  1.00 27.75           H
ATOM   2951  CA  LYS B 187      14.160  71.459  56.737  1.00 26.32           C
ATOM   2952  HA  LYS B 187      14.229  70.689  57.372  1.00 26.32           H
ATOM   2953  C   LYS B 187      15.495  71.887  56.171  1.00 28.05           C
ATOM   2954  O   LYS B 187      15.668  73.069  55.912  1.00 25.54           O
ATOM   2955  CB  LYS B 187      13.252  71.114  55.552  1.00 26.36           C
ATOM   2956 1HB  LYS B 187      13.295  71.871  54.900  1.00 26.36           H
ATOM   2957 2HB  LYS B 187      13.607  70.284  55.123  1.00 26.36           H
ATOM   2958  CG  LYS B 187      11.759  70.877  55.957  1.00 29.27           C
ATOM   2959 1HG  LYS B 187      11.721  70.109  56.596  1.00 29.27           H
ATOM   2960 2HG  LYS B 187      11.416  71.702  56.406  1.00 29.27           H
ATOM   2961  CD  LYS B 187      10.842  70.554  54.718  1.00 32.95           C
ATOM   2962 1HD  LYS B 187      11.239  69.782  54.222  1.00 32.95           H
ATOM   2963 2HD  LYS B 187       9.933  70.304  55.052  1.00 32.95           H
ATOM   2964  CE  LYS B 187      10.682  71.745  53.719  1.00 34.08           C
ATOM   2965 1HE  LYS B 187      10.573  72.591  54.241  1.00 34.08           H
ATOM   2966 2HE  LYS B 187      11.506  71.805  53.155  1.00 34.08           H
ATOM   2967  NZ  LYS B 187       9.488  71.627  52.780  1.00 36.64           N
ATOM   2968 1HZ  LYS B 187       9.436  72.414  52.166  1.00 36.64           H
ATOM   2969 2HZ  LYS B 187       8.631  71.581  53.294  1.00 36.64           H
ATOM   2970 3HZ  LYS B 187       9.554  70.803  52.218  1.00 36.64           H
ATOM   2971  N   THR B 188      16.398  70.920  55.921  1.00 26.34           N
ATOM   2972  H   THR B 188      16.196  69.988  56.221  1.00 26.34           H
ATOM   2973  CA  THR B 188      17.649  71.171  55.236  1.00 26.97           C
ATOM   2974  HA  THR B 188      17.626  72.136  54.973  1.00 26.97           H
ATOM   2975  C   THR B 188      17.692  70.238  54.030  1.00 28.57           C
ATOM   2976  O   THR B 188      16.992  69.213  54.017  1.00 27.80           O
ATOM   2977  CB  THR B 188      18.891  70.911  56.150  1.00 25.56           C
ATOM   2978  HB  THR B 188      18.784  71.367  57.034  1.00 25.56           H
ATOM   2979  OG1 THR B 188      20.064  71.465  55.552  1.00 26.72           O
ATOM   2980  HG1 THR B 188      20.736  71.589  56.222  1.00 26.72           H
ATOM   2981  CG2 THR B 188      19.119  69.419  56.347  1.00 23.46           C
ATOM   2982 1HG2 THR B 188      19.913  69.252  56.931  1.00 23.46           H
ATOM   2983 2HG2 THR B 188      19.280  68.962  55.472  1.00 23.46           H
ATOM   2984 3HG2 THR B 188      18.325  68.989  56.777  1.00 23.46           H
ATOM   2985  N   TYR B 189      18.468  70.644  53.017  1.00 28.56           N
ATOM   2986  H   TYR B 189      18.849  71.567  53.063  1.00 28.56           H
ATOM   2987  CA  TYR B 189      18.794  69.833  51.854  1.00 28.24           C
ATOM   2988  HA  TYR B 189      18.420  68.913  51.976  1.00 28.24           H
ATOM   2989  C   TYR B 189      20.290  69.859  51.786  1.00 28.92           C
ATOM   2990  O   TYR B 189      20.911  70.920  51.893  1.00 30.19           O
ATOM   2991  CB  TYR B 189      18.198  70.409  50.572  1.00 27.87           C
ATOM   2992 1HB  TYR B 189      18.622  71.292  50.372  1.00 27.87           H
ATOM   2993 2HB  TYR B 189      18.363  69.780  49.812  1.00 27.87           H
ATOM   2994  CG  TYR B 189      16.714  70.602  50.738  1.00 30.71           C
ATOM   2995  CD1 TYR B 189      15.810  69.568  50.468  1.00 29.31           C
ATOM   2996  HD1 TYR B 189      16.147  68.689  50.130  1.00 29.31           H
ATOM   2997  CD2 TYR B 189      16.223  71.812  51.242  1.00 30.64           C
ATOM   2998  HD2 TYR B 189      16.865  72.546  51.465  1.00 30.64           H
ATOM   2999  CE1 TYR B 189      14.427  69.757  50.669  1.00 32.94           C
ATOM   3000  HE1 TYR B 189      13.779  69.022  50.469  1.00 32.94           H
ATOM   3001  CE2 TYR B 189      14.867  72.015  51.438  1.00 32.08           C
ATOM   3002  HE2 TYR B 189      14.532  72.892  51.782  1.00 32.08           H
ATOM   3003  CZ  TYR B 189      13.978  70.987  51.151  1.00 31.81           C
ATOM   3004  OH  TYR B 189      12.664  71.235  51.356  1.00 31.95           O
ATOM   3005  HH  TYR B 189      12.521  72.180  51.404  1.00 31.95           H
ATOM   3006  N   ILE B 190      20.877  68.682  51.643  1.00 26.96           N
ATOM   3007  H   ILE B 190      20.322  67.865  51.486  1.00 26.96           H
ATOM   3008  CA  ILE B 190      22.321  68.570  51.713  1.00 27.13           C
ATOM   3009  HA  ILE B 190      22.711  69.488  51.781  1.00 27.13           H
ATOM   3010  C   ILE B 190      22.755  67.880  50.428  1.00 30.07           C
ATOM   3011  O   ILE B 190      22.196  66.829  50.069  1.00 29.81           O
ATOM   3012  CB  ILE B 190      22.781  67.853  52.972  1.00 28.18           C
ATOM   3013  HB  ILE B 190      22.231  67.021  53.045  1.00 28.18           H
ATOM   3014  CG1 ILE B 190      22.596  68.766  54.203  1.00 28.55           C
ATOM   3015 1HG1 ILE B 190      23.352  69.420  54.233  1.00 28.55           H
ATOM   3016 2HG1 ILE B 190      21.732  69.260  54.108  1.00 28.55           H
ATOM   3017  CG2 ILE B 190      24.278  67.513  52.887  1.00 30.10           C
ATOM   3018 1HG2 ILE B 190      24.586  67.041  53.713  1.00 30.10           H
ATOM   3019 2HG2 ILE B 190      24.828  68.341  52.783  1.00 30.10           H
ATOM   3020 3HG2 ILE B 190      24.467  66.919  52.105  1.00 30.10           H
ATOM   3021  CD1 ILE B 190      22.569  68.004  55.529  1.00 30.64           C
ATOM   3022 1HD1 ILE B 190      22.448  68.630  56.300  1.00 30.64           H
ATOM   3023 2HD1 ILE B 190      23.422  67.503  55.672  1.00 30.64           H
ATOM   3024 3HD1 ILE B 190      21.818  67.344  55.548  1.00 30.64           H
ATOM   3025  N   TYR B 191      23.684  68.535  49.723  1.00 28.83           N
ATOM   3026  H   TYR B 191      24.046  69.381  50.115  1.00 28.83           H
ATOM   3027  CA  TYR B 191      24.220  68.110  48.411  1.00 30.21           C
ATOM   3028  HA  TYR B 191      23.626  67.368  48.100  1.00 30.21           H
ATOM   3029  C   TYR B 191      25.631  67.555  48.555  1.00 28.75           C
ATOM   3030  O   TYR B 191      26.600  68.324  48.637  1.00 29.54           O
ATOM   3031  CB  TYR B 191      24.185  69.288  47.394  1.00 27.48           C
ATOM   3032 1HB  TYR B 191      24.586  70.106  47.806  1.00 27.48           H
ATOM   3033 2HB  TYR B 191      24.698  69.043  46.571  1.00 27.48           H
ATOM   3034  CG  TYR B 191      22.774  69.602  46.996  1.00 29.83           C
ATOM   3035  CD1 TYR B 191      22.271  69.131  45.799  1.00 29.30           C
ATOM   3036  HD1 TYR B 191      22.865  68.591  45.202  1.00 29.30           H
ATOM   3037  CD2 TYR B 191      21.935  70.330  47.824  1.00 27.63           C
ATOM   3038  HD2 TYR B 191      22.273  70.676  48.699  1.00 27.63           H
ATOM   3039  CE1 TYR B 191      20.999  69.378  45.410  1.00 31.12           C
ATOM   3040  HE1 TYR B 191      20.669  69.034  44.531  1.00 31.12           H
ATOM   3041  CE2 TYR B 191      20.623  70.580  47.439  1.00 32.58           C
ATOM   3042  HE2 TYR B 191      20.014  71.102  48.036  1.00 32.58           H
ATOM   3043  CZ  TYR B 191      20.165  70.099  46.220  1.00 32.59           C
ATOM   3044  OH  TYR B 191      18.880  70.317  45.786  1.00 31.85           O
ATOM   3045  HH  TYR B 191      18.870  70.368  44.830  1.00 31.85           H
ATOM   3046  N   PRO B 192      25.758  66.201  48.581  1.00 28.35           N
ATOM   3047  CA  PRO B 192      27.066  65.584  48.831  1.00 26.55           C
ATOM   3048  HA  PRO B 192      27.583  66.184  49.442  1.00 26.55           H
ATOM   3049  C   PRO B 192      27.952  65.454  47.592  1.00 27.12           C
ATOM   3050  O   PRO B 192      28.989  64.814  47.679  1.00 25.60           O
ATOM   3051  CB  PRO B 192      26.697  64.178  49.385  1.00 25.01           C
ATOM   3052 1HB  PRO B 192      26.931  63.457  48.733  1.00 25.01           H
ATOM   3053 2HB  PRO B 192      27.151  63.999  50.258  1.00 25.01           H
ATOM   3054  CG  PRO B 192      25.250  64.181  49.593  1.00 27.19           C
ATOM   3055 1HG  PRO B 192      24.882  63.268  49.416  1.00 27.19           H
ATOM   3056 2HG  PRO B 192      25.046  64.446  50.535  1.00 27.19           H
ATOM   3057  CD  PRO B 192      24.692  65.191  48.611  1.00 27.16           C
ATOM   3058 1HD  PRO B 192      24.554  64.792  47.704  1.00 27.16           H
ATOM   3059 2HD  PRO B 192      23.834  65.590  48.934  1.00 27.16           H
ATOM   3060  N   ALA B 193      27.573  66.041  46.447  1.00 25.73           N
ATOM   3061  H   ALA B 193      26.744  66.600  46.423  1.00 25.73           H
ATOM   3062  CA  ALA B 193      28.385  65.861  45.212  1.00 27.83           C
ATOM   3063  HA  ALA B 193      28.319  64.875  45.060  1.00 27.83           H
ATOM   3064  C   ALA B 193      29.877  66.178  45.387  1.00 26.56           C
ATOM   3065  O   ALA B 193      30.745  65.409  44.969  1.00 28.15           O
ATOM   3066  CB  ALA B 193      27.792  66.662  44.002  1.00 27.80           C
ATOM   3067 1HB  ALA B 193      26.820  66.461  43.881  1.00 27.80           H
ATOM   3068 2HB  ALA B 193      28.263  66.427  43.152  1.00 27.80           H
ATOM   3069 3HB  ALA B 193      27.887  67.647  44.144  1.00 27.80           H
ATOM   3070  N   LEU B 194      30.185  67.298  46.018  1.00 27.28           N
ATOM   3071  H   LEU B 194      29.465  67.881  46.395  1.00 27.28           H
ATOM   3072  CA  LEU B 194      31.590  67.673  46.157  1.00 26.67           C
ATOM   3073  HA  LEU B 194      32.024  67.386  45.303  1.00 26.67           H
ATOM   3074  C   LEU B 194      32.268  66.913  47.285  1.00 26.71           C
ATOM   3075  O   LEU B 194      33.476  66.600  47.211  1.00 28.12           O
ATOM   3076  CB  LEU B 194      31.749  69.184  46.286  1.00 28.58           C
ATOM   3077 1HB  LEU B 194      31.229  69.480  47.087  1.00 28.58           H
ATOM   3078 2HB  LEU B 194      32.719  69.379  46.428  1.00 28.58           H
ATOM   3079  CG  LEU B 194      31.259  69.987  45.056  1.00 29.69           C
ATOM   3080  HG  LEU B 194      30.300  69.772  44.873  1.00 29.69           H
ATOM   3081  CD1 LEU B 194      31.375  71.455  45.338  1.00 29.99           C
ATOM   3082 1HD1 LEU B 194      31.064  71.996  44.557  1.00 29.99           H
ATOM   3083 2HD1 LEU B 194      32.323  71.709  45.530  1.00 29.99           H
ATOM   3084 3HD1 LEU B 194      30.821  71.713  46.130  1.00 29.99           H
ATOM   3085  CD2 LEU B 194      32.070  69.639  43.815  1.00 30.96           C
ATOM   3086 1HD2 LEU B 194      31.752  70.159  43.022  1.00 30.96           H
ATOM   3087 2HD2 LEU B 194      31.992  68.666  43.597  1.00 30.96           H
ATOM   3088 3HD2 LEU B 194      33.039  69.847  43.950  1.00 30.96           H
ATOM   3089  N   LYS B 195      31.488  66.578  48.311  1.00 25.58           N
ATOM   3090  H   LYS B 195      30.564  66.956  48.376  1.00 25.58           H
ATOM   3091  CA  LYS B 195      31.972  65.662  49.343  1.00 26.84           C
ATOM   3092  HA  LYS B 195      32.685  66.149  49.848  1.00 26.84           H
ATOM   3093  C   LYS B 195      32.537  64.401  48.666  1.00 28.21           C
ATOM   3094  O   LYS B 195      33.623  63.903  49.008  1.00 26.76           O
ATOM   3095  CB  LYS B 195      30.819  65.275  50.292  1.00 25.40           C
ATOM   3096 1HB  LYS B 195      30.331  66.106  50.559  1.00 25.40           H
ATOM   3097 2HB  LYS B 195      30.195  64.664  49.805  1.00 25.40           H
ATOM   3098  CG  LYS B 195      31.280  64.569  51.559  1.00 24.92           C
ATOM   3099 1HG  LYS B 195      30.481  64.258  52.074  1.00 24.92           H
ATOM   3100 2HG  LYS B 195      31.845  63.782  51.312  1.00 24.92           H
ATOM   3101  CD  LYS B 195      32.089  65.498  52.426  1.00 24.33           C
ATOM   3102 1HD  LYS B 195      32.900  65.775  51.910  1.00 24.33           H
ATOM   3103 2HD  LYS B 195      31.529  66.302  52.624  1.00 24.33           H
ATOM   3104  CE  LYS B 195      32.526  64.824  53.763  1.00 27.82           C
ATOM   3105 1HE  LYS B 195      31.730  64.461  54.247  1.00 27.82           H
ATOM   3106 2HE  LYS B 195      33.174  64.084  53.585  1.00 27.82           H
ATOM   3107  NZ  LYS B 195      33.193  65.864  54.624  1.00 30.47           N
ATOM   3108 1HZ  LYS B 195      33.490  65.472  55.495  1.00 30.47           H
ATOM   3109 2HZ  LYS B 195      32.568  66.618  54.824  1.00 30.47           H
ATOM   3110 3HZ  LYS B 195      33.998  66.244  54.168  1.00 30.47           H
ATOM   3111  N   ALA B 196      31.762  63.907  47.699  1.00 25.92           N
ATOM   3112  H   ALA B 196      30.924  64.401  47.467  1.00 25.92           H
ATOM   3113  CA  ALA B 196      32.065  62.701  46.970  1.00 27.22           C
ATOM   3114  HA  ALA B 196      32.211  61.983  47.650  1.00 27.22           H
ATOM   3115  C   ALA B 196      33.364  62.874  46.187  1.00 28.98           C
ATOM   3116  O   ALA B 196      34.252  61.998  46.227  1.00 31.51           O
ATOM   3117  CB  ALA B 196      30.861  62.348  46.052  1.00 28.40           C
ATOM   3118 1HB  ALA B 196      30.023  62.240  46.586  1.00 28.40           H
ATOM   3119 2HB  ALA B 196      31.024  61.493  45.560  1.00 28.40           H
ATOM   3120 3HB  ALA B 196      30.703  63.067  45.375  1.00 28.40           H
ATOM   3121  N   VAL B 197      33.523  64.017  45.519  1.00 29.11           N
ATOM   3122  H   VAL B 197      32.781  64.686  45.489  1.00 29.11           H
ATOM   3123  CA  VAL B 197      34.788  64.292  44.828  1.00 29.05           C
ATOM   3124  HA  VAL B 197      34.854  63.569  44.140  1.00 29.05           H
ATOM   3125  C   VAL B 197      35.991  64.187  45.788  1.00 31.69           C
ATOM   3126  O   VAL B 197      36.957  63.463  45.511  1.00 33.03           O
ATOM   3127  CB  VAL B 197      34.760  65.661  44.119  1.00 29.78           C
ATOM   3128  HB  VAL B 197      34.634  66.377  44.806  1.00 29.78           H
ATOM   3129  CG1 VAL B 197      36.074  65.927  43.439  1.00 26.84           C
ATOM   3130 1HG1 VAL B 197      36.065  66.813  42.976  1.00 26.84           H
ATOM   3131 2HG1 VAL B 197      36.272  65.225  42.755  1.00 26.84           H
ATOM   3132 3HG1 VAL B 197      36.825  65.933  44.100  1.00 26.84           H
ATOM   3133  CG2 VAL B 197      33.601  65.723  43.092  1.00 27.16           C
ATOM   3134 1HG2 VAL B 197      33.579  66.609  42.630  1.00 27.16           H
ATOM   3135 2HG2 VAL B 197      32.717  65.588  43.540  1.00 27.16           H
ATOM   3136 3HG2 VAL B 197      33.703  65.014  42.394  1.00 27.16           H
ATOM   3137  N   VAL B 198      35.932  64.876  46.923  1.00 34.22           N
ATOM   3138  H   VAL B 198      35.099  65.376  47.160  1.00 34.22           H
ATOM   3139  CA  VAL B 198      37.090  64.906  47.834  1.00 36.05           C
ATOM   3140  HA  VAL B 198      37.822  65.028  47.164  1.00 36.05           H
ATOM   3141  C   VAL B 198      37.303  63.591  48.561  1.00 35.74           C
ATOM   3142  O   VAL B 198      38.429  63.182  48.766  1.00 37.55           O
ATOM   3143  CB  VAL B 198      37.083  66.092  48.890  1.00 38.11           C
ATOM   3144  HB  VAL B 198      37.841  65.986  49.533  1.00 38.11           H
ATOM   3145  CG1 VAL B 198      37.275  67.413  48.223  1.00 39.67           C
ATOM   3146 1HG1 VAL B 198      37.270  68.156  48.892  1.00 39.67           H
ATOM   3147 2HG1 VAL B 198      36.546  67.590  47.561  1.00 39.67           H
ATOM   3148 3HG1 VAL B 198      38.147  67.445  47.735  1.00 39.67           H
ATOM   3149  CG2 VAL B 198      35.819  66.106  49.710  1.00 35.41           C
ATOM   3150 1HG2 VAL B 198      35.828  66.857  50.370  1.00 35.41           H
ATOM   3151 2HG2 VAL B 198      35.712  65.252  50.218  1.00 35.41           H
ATOM   3152 3HG2 VAL B 198      35.015  66.219  49.127  1.00 35.41           H
ATOM   3153  N   THR B 199      36.228  62.906  48.935  1.00 34.06           N
ATOM   3154  H   THR B 199      35.311  63.223  48.691  1.00 34.06           H
ATOM   3155  CA  THR B 199      36.410  61.686  49.706  1.00 31.53           C
ATOM   3156  HA  THR B 199      37.240  61.877  50.230  1.00 31.53           H
ATOM   3157  C   THR B 199      36.621  60.456  48.816  1.00 32.81           C
ATOM   3158  O   THR B 199      37.086  59.426  49.299  1.00 33.53           O
ATOM   3159  CB  THR B 199      35.213  61.427  50.629  1.00 29.89           C
ATOM   3160  HB  THR B 199      35.336  60.585  51.155  1.00 29.89           H
ATOM   3161  OG1 THR B 199      34.058  61.205  49.819  1.00 26.98           O
ATOM   3162  HG1 THR B 199      34.318  61.155  48.899  1.00 26.98           H
ATOM   3163  CG2 THR B 199      34.992  62.620  51.594  1.00 27.63           C
ATOM   3164 1HG2 THR B 199      34.212  62.453  52.197  1.00 27.63           H
ATOM   3165 2HG2 THR B 199      34.814  63.463  51.087  1.00 27.63           H
ATOM   3166 3HG2 THR B 199      35.797  62.771  52.168  1.00 27.63           H
ATOM   3167  N   GLY B 200      36.265  60.538  47.534  1.00 30.91           N
ATOM   3168  H   GLY B 200      35.894  61.394  47.174  1.00 30.91           H
ATOM   3169  CA  GLY B 200      36.415  59.375  46.648  1.00 29.22           C
ATOM   3170 1HA  GLY B 200      36.506  59.700  45.707  1.00 29.22           H
ATOM   3171 2HA  GLY B 200      37.241  58.877  46.911  1.00 29.22           H
ATOM   3172  C   GLY B 200      35.203  58.469  46.769  1.00 28.80           C
ATOM   3173  O   GLY B 200      35.116  57.445  46.088  1.00 31.35           O
ATOM   3174  N   LYS B 201      34.291  58.807  47.669  1.00 27.56           N
ATOM   3175  H   LYS B 201      34.461  59.587  48.271  1.00 27.56           H
ATOM   3176  CA  LYS B 201      33.027  58.053  47.799  1.00 30.14           C
ATOM   3177  HA  LYS B 201      33.310  57.096  47.734  1.00 30.14           H
ATOM   3178  C   LYS B 201      32.034  58.430  46.705  1.00 31.14           C
ATOM   3179  O   LYS B 201      32.033  59.544  46.202  1.00 30.87           O
ATOM   3180  CB  LYS B 201      32.333  58.354  49.120  1.00 31.62           C
ATOM   3181 1HB  LYS B 201      32.123  59.331  49.146  1.00 31.62           H
ATOM   3182 2HB  LYS B 201      31.482  57.829  49.152  1.00 31.62           H
ATOM   3183  CG  LYS B 201      33.113  58.026  50.360  1.00 36.05           C
ATOM   3184 1HG  LYS B 201      34.091  58.039  50.152  1.00 36.05           H
ATOM   3185 2HG  LYS B 201      32.914  58.703  51.068  1.00 36.05           H
ATOM   3186  CD  LYS B 201      32.770  56.703  50.879  1.00 35.65           C
ATOM   3187 1HD  LYS B 201      31.827  56.718  51.210  1.00 35.65           H
ATOM   3188 2HD  LYS B 201      32.854  56.033  50.142  1.00 35.65           H
ATOM   3189  CE  LYS B 201      33.721  56.367  52.009  1.00 39.34           C
ATOM   3190 1HE  LYS B 201      34.644  56.678  51.784  1.00 39.34           H
ATOM   3191 2HE  LYS B 201      33.417  56.806  52.854  1.00 39.34           H
ATOM   3192  NZ  LYS B 201      33.740  54.902  52.206  1.00 36.45           N
ATOM   3193 1HZ  LYS B 201      34.361  54.648  52.948  1.00 36.45           H
ATOM   3194 2HZ  LYS B 201      34.044  54.433  51.377  1.00 36.45           H
ATOM   3195 3HZ  LYS B 201      32.829  54.560  52.437  1.00 36.45           H
ATOM   3196  N   THR B 202      31.141  57.522  46.382  1.00 30.10           N
ATOM   3197  H   THR B 202      31.236  56.582  46.711  1.00 30.10           H
ATOM   3198  CA  THR B 202      30.036  57.887  45.559  1.00 30.13           C
ATOM   3199  HA  THR B 202      30.410  58.463  44.832  1.00 30.13           H
ATOM   3200  C   THR B 202      29.017  58.630  46.448  1.00 30.75           C
ATOM   3201  O   THR B 202      29.064  58.567  47.678  1.00 29.38           O
ATOM   3202  CB  THR B 202      29.391  56.649  44.933  1.00 30.73           C
ATOM   3203  HB  THR B 202      28.625  56.913  44.346  1.00 30.73           H
ATOM   3204  OG1 THR B 202      28.807  55.826  45.969  1.00 29.56           O
ATOM   3205  HG1 THR B 202      28.678  56.351  46.759  1.00 29.56           H
ATOM   3206  CG2 THR B 202      30.419  55.859  44.106  1.00 32.93           C
ATOM   3207 1HG2 THR B 202      30.002  55.049  43.695  1.00 32.93           H
ATOM   3208 2HG2 THR B 202      31.182  55.556  44.677  1.00 32.93           H
ATOM   3209 3HG2 THR B 202      30.793  56.420  43.368  1.00 32.93           H
ATOM   3210  N   ILE B 203      28.081  59.325  45.826  1.00 29.92           N
ATOM   3211  H   ILE B 203      28.068  59.376  44.827  1.00 29.92           H
ATOM   3212  CA  ILE B 203      27.071  60.014  46.609  1.00 29.86           C
ATOM   3213  HA  ILE B 203      27.561  60.615  47.240  1.00 29.86           H
ATOM   3214  C   ILE B 203      26.255  58.945  47.357  1.00 27.90           C
ATOM   3215  O   ILE B 203      25.955  59.107  48.528  1.00 29.69           O
ATOM   3216  CB  ILE B 203      26.168  60.903  45.731  1.00 32.06           C
ATOM   3217  HB  ILE B 203      25.762  60.371  44.988  1.00 32.06           H
ATOM   3218  CG1 ILE B 203      27.013  61.995  45.053  1.00 31.99           C
ATOM   3219 1HG1 ILE B 203      27.397  62.576  45.771  1.00 31.99           H
ATOM   3220 2HG1 ILE B 203      27.755  61.545  44.556  1.00 31.99           H
ATOM   3221  CG2 ILE B 203      24.983  61.438  46.563  1.00 29.35           C
ATOM   3222 1HG2 ILE B 203      24.387  62.017  46.007  1.00 29.35           H
ATOM   3223 2HG2 ILE B 203      25.306  61.983  47.337  1.00 29.35           H
ATOM   3224 3HG2 ILE B 203      24.431  60.687  46.925  1.00 29.35           H
ATOM   3225  CD1 ILE B 203      26.186  62.892  44.048  1.00 33.16           C
ATOM   3226 1HD1 ILE B 203      26.767  63.589  43.628  1.00 33.16           H
ATOM   3227 2HD1 ILE B 203      25.437  63.359  44.518  1.00 33.16           H
ATOM   3228 3HD1 ILE B 203      25.791  62.338  43.315  1.00 33.16           H
ATOM   3229  N   HIS B 204      25.934  57.852  46.676  1.00 26.08           N
ATOM   3230  H   HIS B 204      26.112  57.824  45.692  1.00 26.08           H
ATOM   3231  CA  HIS B 204      25.333  56.697  47.315  1.00 28.18           C
ATOM   3232  HA  HIS B 204      24.437  57.061  47.569  1.00 28.18           H
ATOM   3233  C   HIS B 204      26.048  56.232  48.606  1.00 28.08           C
ATOM   3234  O   HIS B 204      25.427  56.132  49.666  1.00 30.05           O
ATOM   3235  CB  HIS B 204      25.230  55.515  46.319  1.00 29.87           C
ATOM   3236 1HB  HIS B 204      24.743  55.816  45.499  1.00 29.87           H
ATOM   3237 2HB  HIS B 204      26.150  55.213  46.069  1.00 29.87           H
ATOM   3238  CG  HIS B 204      24.496  54.335  46.884  1.00 31.96           C
ATOM   3239  ND1 HIS B 204      23.227  53.983  46.480  1.00 33.17           N
ATOM   3240  HD1 HIS B 204      22.691  54.454  45.779  1.00 33.17           H
ATOM   3241  CD2 HIS B 204      24.836  53.461  47.862  1.00 30.67           C
ATOM   3242  HD2 HIS B 204      25.694  53.450  48.376  1.00 30.67           H
ATOM   3243  CE1 HIS B 204      22.828  52.924  47.165  1.00 34.01           C
ATOM   3244  HE1 HIS B 204      21.952  52.454  47.058  1.00 34.01           H
ATOM   3245  NE2 HIS B 204      23.784  52.594  48.015  1.00 32.41           N
ATOM   3246  N   GLU B 205      27.341  55.927  48.515  1.00 27.49           N
ATOM   3247  H   GLU B 205      27.800  55.972  47.628  1.00 27.49           H
ATOM   3248  CA  GLU B 205      28.092  55.528  49.698  1.00 28.29           C
ATOM   3249  HA  GLU B 205      27.694  54.658  49.988  1.00 28.29           H
ATOM   3250  C   GLU B 205      27.956  56.569  50.785  1.00 28.75           C
ATOM   3251  O   GLU B 205      27.752  56.227  51.946  1.00 28.68           O
ATOM   3252  CB  GLU B 205      29.562  55.364  49.369  1.00 28.65           C
ATOM   3253 1HB  GLU B 205      29.862  56.178  48.872  1.00 28.65           H
ATOM   3254 2HB  GLU B 205      30.067  55.293  50.229  1.00 28.65           H
ATOM   3255  CG  GLU B 205      29.860  54.118  48.512  1.00 31.77           C
ATOM   3256 1HG  GLU B 205      29.679  53.297  49.054  1.00 31.77           H
ATOM   3257 2HG  GLU B 205      29.267  54.125  47.707  1.00 31.77           H
ATOM   3258  CD  GLU B 205      31.303  54.075  48.044  1.00 32.47           C
ATOM   3259  OE1 GLU B 205      31.798  55.101  47.561  1.00 33.84           O
ATOM   3260  OE2 GLU B 205      31.943  53.015  48.158  1.00 34.93           O
ATOM   3261  N   LEU B 206      28.074  57.841  50.413  1.00 27.72           N
ATOM   3262  H   LEU B 206      28.192  58.071  49.447  1.00 27.72           H
ATOM   3263  CA  LEU B 206      28.031  58.898  51.415  1.00 28.53           C
ATOM   3264  HA  LEU B 206      28.748  58.664  52.072  1.00 28.53           H
ATOM   3265  C   LEU B 206      26.701  58.906  52.102  1.00 26.72           C
ATOM   3266  O   LEU B 206      26.639  58.894  53.321  1.00 28.31           O
ATOM   3267  CB  LEU B 206      28.329  60.270  50.823  1.00 26.93           C
ATOM   3268 1HB  LEU B 206      27.796  60.366  49.982  1.00 26.93           H
ATOM   3269 2HB  LEU B 206      28.036  60.961  51.484  1.00 26.93           H
ATOM   3270  CG  LEU B 206      29.808  60.516  50.489  1.00 27.06           C
ATOM   3271  HG  LEU B 206      30.156  59.705  50.019  1.00 27.06           H
ATOM   3272  CD1 LEU B 206      29.945  61.696  49.540  1.00 24.96           C
ATOM   3273 1HD1 LEU B 206      30.905  61.866  49.315  1.00 24.96           H
ATOM   3274 2HD1 LEU B 206      29.573  62.530  49.949  1.00 24.96           H
ATOM   3275 3HD1 LEU B 206      29.454  61.527  48.685  1.00 24.96           H
ATOM   3276  CD2 LEU B 206      30.657  60.730  51.770  1.00 26.92           C
ATOM   3277 1HD2 LEU B 206      31.617  60.889  51.541  1.00 26.92           H
ATOM   3278 2HD2 LEU B 206      30.612  59.929  52.368  1.00 26.92           H
ATOM   3279 3HD2 LEU B 206      30.330  61.520  52.289  1.00 26.92           H
ATOM   3280  N   VAL B 207      25.634  58.874  51.319  1.00 27.95           N
ATOM   3281  H   VAL B 207      25.747  58.702  50.340  1.00 27.95           H
ATOM   3282  CA  VAL B 207      24.296  59.086  51.862  1.00 29.52           C
ATOM   3283  HA  VAL B 207      24.371  59.892  52.449  1.00 29.52           H
ATOM   3284  C   VAL B 207      23.885  57.878  52.698  1.00 30.71           C
ATOM   3285  O   VAL B 207      23.515  58.005  53.872  1.00 31.61           O
ATOM   3286  CB  VAL B 207      23.261  59.348  50.725  1.00 30.03           C
ATOM   3287  HB  VAL B 207      23.388  58.670  50.001  1.00 30.03           H
ATOM   3288  CG1 VAL B 207      21.813  59.220  51.259  1.00 32.38           C
ATOM   3289 1HG1 VAL B 207      21.147  59.387  50.532  1.00 32.38           H
ATOM   3290 2HG1 VAL B 207      21.641  59.879  51.991  1.00 32.38           H
ATOM   3291 3HG1 VAL B 207      21.645  58.304  51.624  1.00 32.38           H
ATOM   3292  CG2 VAL B 207      23.487  60.736  50.120  1.00 30.27           C
ATOM   3293 1HG2 VAL B 207      22.830  60.919  49.388  1.00 30.27           H
ATOM   3294 2HG2 VAL B 207      24.406  60.813  49.734  1.00 30.27           H
ATOM   3295 3HG2 VAL B 207      23.383  61.450  50.812  1.00 30.27           H
ATOM   3296  N   PHE B 208      23.981  56.698  52.093  1.00 31.78           N
ATOM   3297  H   PHE B 208      24.293  56.655  51.144  1.00 31.78           H
ATOM   3298  CA  PHE B 208      23.636  55.461  52.796  1.00 32.76           C
ATOM   3299  HA  PHE B 208      22.739  55.622  53.209  1.00 32.76           H
ATOM   3300  C   PHE B 208      24.555  55.166  53.968  1.00 31.61           C
ATOM   3301  O   PHE B 208      24.097  54.775  55.029  1.00 34.44           O
ATOM   3302  CB  PHE B 208      23.517  54.314  51.800  1.00 30.82           C
ATOM   3303 1HB  PHE B 208      24.318  54.310  51.202  1.00 30.82           H
ATOM   3304 2HB  PHE B 208      23.466  53.447  52.296  1.00 30.82           H
ATOM   3305  CG  PHE B 208      22.296  54.446  50.954  1.00 30.82           C
ATOM   3306  CD1 PHE B 208      21.107  53.827  51.336  1.00 29.38           C
ATOM   3307  HD1 PHE B 208      21.086  53.262  52.161  1.00 29.38           H
ATOM   3308  CD2 PHE B 208      22.301  55.275  49.833  1.00 29.48           C
ATOM   3309  HD2 PHE B 208      23.143  55.750  49.579  1.00 29.48           H
ATOM   3310  CE1 PHE B 208      19.953  53.987  50.585  1.00 29.55           C
ATOM   3311  HE1 PHE B 208      19.111  53.520  50.854  1.00 29.55           H
ATOM   3312  CE2 PHE B 208      21.161  55.453  49.064  1.00 29.84           C
ATOM   3313  HE2 PHE B 208      21.184  56.033  48.249  1.00 29.84           H
ATOM   3314  CZ  PHE B 208      19.969  54.806  49.446  1.00 32.30           C
ATOM   3315  HZ  PHE B 208      19.136  54.930  48.906  1.00 32.30           H
ATOM   3316  N   GLY B 209      25.841  55.429  53.797  1.00 33.06           N
ATOM   3317  H   GLY B 209      26.171  55.716  52.898  1.00 33.06           H
ATOM   3318  CA  GLY B 209      26.781  55.306  54.903  1.00 31.95           C
ATOM   3319 1HA  GLY B 209      26.800  54.353  55.205  1.00 31.95           H
ATOM   3320 2HA  GLY B 209      27.690  55.573  54.583  1.00 31.95           H
ATOM   3321  C   GLY B 209      26.340  56.205  56.036  1.00 30.93           C
ATOM   3322  O   GLY B 209      26.249  55.756  57.172  1.00 34.06           O
ATOM   3323  N   SER B 210      26.047  57.466  55.729  1.00 29.51           N
ATOM   3324  H   SER B 210      26.110  57.763  54.776  1.00 29.51           H
ATOM   3325  CA  SER B 210      25.634  58.431  56.755  1.00 30.26           C
ATOM   3326  HA  SER B 210      26.384  58.397  57.415  1.00 30.26           H
ATOM   3327  C   SER B 210      24.314  58.046  57.442  1.00 29.32           C
ATOM   3328  O   SER B 210      24.153  58.191  58.673  1.00 32.21           O
ATOM   3329  CB  SER B 210      25.488  59.829  56.168  1.00 29.70           C
ATOM   3330 1HB  SER B 210      26.312  60.090  55.665  1.00 29.70           H
ATOM   3331 2HB  SER B 210      24.696  59.877  55.559  1.00 29.70           H
ATOM   3332  OG  SER B 210      25.295  60.774  57.215  1.00 30.40           O
ATOM   3333  HG  SER B 210      25.252  61.656  56.845  1.00 30.40           H
ATOM   3334  N   VAL B 211      23.359  57.561  56.674  1.00 28.47           N
ATOM   3335  H   VAL B 211      23.482  57.472  55.686  1.00 28.47           H
ATOM   3336  CA  VAL B 211      22.110  57.157  57.325  1.00 29.34           C
ATOM   3337  HA  VAL B 211      21.854  57.935  57.898  1.00 29.34           H
ATOM   3338  C   VAL B 211      22.352  55.917  58.203  1.00 32.13           C
ATOM   3339  O   VAL B 211      21.822  55.833  59.309  1.00 32.35           O
ATOM   3340  CB  VAL B 211      20.957  56.965  56.341  1.00 28.52           C
ATOM   3341  HB  VAL B 211      21.218  56.227  55.719  1.00 28.52           H
ATOM   3342  CG1 VAL B 211      19.650  56.592  57.105  1.00 30.04           C
ATOM   3343 1HG1 VAL B 211      18.888  56.464  56.470  1.00 30.04           H
ATOM   3344 2HG1 VAL B 211      19.394  57.312  57.751  1.00 30.04           H
ATOM   3345 3HG1 VAL B 211      19.766  55.743  57.621  1.00 30.04           H
ATOM   3346  CG2 VAL B 211      20.716  58.263  55.534  1.00 27.28           C
ATOM   3347 1HG2 VAL B 211      19.963  58.148  54.887  1.00 27.28           H
ATOM   3348 2HG2 VAL B 211      21.531  58.519  55.015  1.00 27.28           H
ATOM   3349 3HG2 VAL B 211      20.486  59.024  56.140  1.00 27.28           H
ATOM   3350  N   ARG B 212      23.196  54.991  57.732  1.00 33.05           N
ATOM   3351  H   ARG B 212      23.594  55.111  56.823  1.00 33.05           H
ATOM   3352  CA  ARG B 212      23.551  53.802  58.520  1.00 34.69           C
ATOM   3353  HA  ARG B 212      22.657  53.412  58.741  1.00 34.69           H
ATOM   3354  C   ARG B 212      24.261  54.139  59.832  1.00 36.02           C
ATOM   3355  O   ARG B 212      23.980  53.514  60.858  1.00 37.73           O
ATOM   3356  CB  ARG B 212      24.370  52.789  57.705  1.00 33.68           C
ATOM   3357 1HB  ARG B 212      25.103  53.271  57.225  1.00 33.68           H
ATOM   3358 2HB  ARG B 212      24.767  52.113  58.326  1.00 33.68           H
ATOM   3359  CG  ARG B 212      23.552  52.057  56.686  1.00 35.48           C
ATOM   3360 1HG  ARG B 212      22.818  51.589  57.179  1.00 35.48           H
ATOM   3361 2HG  ARG B 212      23.158  52.745  56.076  1.00 35.48           H
ATOM   3362  CD  ARG B 212      24.343  51.011  55.834  1.00 36.66           C
ATOM   3363 1HD  ARG B 212      25.168  51.413  55.436  1.00 36.66           H
ATOM   3364 2HD  ARG B 212      24.592  50.210  56.378  1.00 36.66           H
ATOM   3365  NE  ARG B 212      23.446  50.593  54.752  1.00 37.27           N
ATOM   3366  HE  ARG B 212      23.683  50.856  53.817  1.00 37.27           H
ATOM   3367  CZ  ARG B 212      22.338  49.886  54.941  1.00 36.12           C
ATOM   3368  NH1 ARG B 212      22.009  49.476  56.157  1.00 36.83           N
ATOM   3369 1HH1 ARG B 212      22.596  49.699  56.936  1.00 36.83           H
ATOM   3370 2HH1 ARG B 212      21.174  48.944  56.296  1.00 36.83           H
ATOM   3371  NH2 ARG B 212      21.551  49.579  53.918  1.00 37.54           N
ATOM   3372 1HH2 ARG B 212      21.790  49.880  52.995  1.00 37.54           H
ATOM   3373 2HH2 ARG B 212      20.719  49.046  54.070  1.00 37.54           H
ATOM   3374  N   ARG B 213      25.166  55.117  59.802  1.00 34.51           N
ATOM   3375  H   ARG B 213      25.406  55.558  58.937  1.00 34.51           H
ATOM   3376  CA  ARG B 213      25.800  55.534  61.041  1.00 36.35           C
ATOM   3377  HA  ARG B 213      26.148  54.694  61.457  1.00 36.35           H
ATOM   3378  C   ARG B 213      24.778  56.170  61.974  1.00 35.07           C
ATOM   3379  O   ARG B 213      24.818  55.933  63.183  1.00 35.61           O
ATOM   3380  CB  ARG B 213      26.983  56.456  60.782  1.00 37.44           C
ATOM   3381 1HB  ARG B 213      26.719  57.138  60.100  1.00 37.44           H
ATOM   3382 2HB  ARG B 213      27.229  56.915  61.636  1.00 37.44           H
ATOM   3383  CG  ARG B 213      28.193  55.682  60.268  1.00 40.26           C
ATOM   3384 1HG  ARG B 213      28.411  54.958  60.922  1.00 40.26           H
ATOM   3385 2HG  ARG B 213      27.960  55.275  59.385  1.00 40.26           H
ATOM   3386  CD  ARG B 213      29.424  56.546  60.085  1.00 41.89           C
ATOM   3387 1HD  ARG B 213      29.721  56.891  60.975  1.00 41.89           H
ATOM   3388 2HD  ARG B 213      30.155  55.998  59.679  1.00 41.89           H
ATOM   3389  NE  ARG B 213      29.195  57.698  59.214  1.00 42.04           N
ATOM   3390  HE  ARG B 213      29.019  58.579  59.653  1.00 42.04           H
ATOM   3391  CZ  ARG B 213      29.202  57.668  57.884  1.00 42.14           C
ATOM   3392  NH1 ARG B 213      29.409  56.538  57.216  1.00 43.57           N
ATOM   3393 1HH1 ARG B 213      29.564  55.684  57.713  1.00 43.57           H
ATOM   3394 2HH1 ARG B 213      29.410  56.541  56.216  1.00 43.57           H
ATOM   3395  NH2 ARG B 213      28.994  58.783  57.219  1.00 40.97           N
ATOM   3396 1HH2 ARG B 213      28.834  59.637  57.713  1.00 40.97           H
ATOM   3397 2HH2 ARG B 213      28.996  58.777  56.219  1.00 40.97           H
ATOM   3398  N   LEU B 214      23.837  56.921  61.419  1.00 34.88           N
ATOM   3399  H   LEU B 214      23.855  57.093  60.434  1.00 34.88           H
ATOM   3400  CA  LEU B 214      22.779  57.496  62.235  1.00 34.25           C
ATOM   3401  HA  LEU B 214      23.258  57.962  62.979  1.00 34.25           H
ATOM   3402  C   LEU B 214      21.881  56.409  62.818  1.00 34.41           C
ATOM   3403  O   LEU B 214      21.402  56.546  63.943  1.00 33.35           O
ATOM   3404  CB  LEU B 214      21.956  58.514  61.439  1.00 33.13           C
ATOM   3405 1HB  LEU B 214      22.567  59.234  61.109  1.00 33.13           H
ATOM   3406 2HB  LEU B 214      21.537  58.049  60.659  1.00 33.13           H
ATOM   3407  CG  LEU B 214      20.850  59.155  62.283  1.00 36.18           C
ATOM   3408  HG  LEU B 214      20.303  58.429  62.700  1.00 36.18           H
ATOM   3409  CD1 LEU B 214      21.482  60.029  63.413  1.00 36.18           C
ATOM   3410 1HD1 LEU B 214      20.773  60.456  63.975  1.00 36.18           H
ATOM   3411 2HD1 LEU B 214      22.049  60.757  63.028  1.00 36.18           H
ATOM   3412 3HD1 LEU B 214      22.059  59.476  64.014  1.00 36.18           H
ATOM   3413  CD2 LEU B 214      19.888  59.951  61.406  1.00 34.85           C
ATOM   3414 1HD2 LEU B 214      19.165  60.370  61.956  1.00 34.85           H
ATOM   3415 2HD2 LEU B 214      19.453  59.362  60.725  1.00 34.85           H
ATOM   3416 3HD2 LEU B 214      20.367  60.682  60.920  1.00 34.85           H
ATOM   3417  N   ALA B 215      21.656  55.342  62.045  1.00 34.58           N
ATOM   3418  H   ALA B 215      22.166  55.259  61.189  1.00 34.58           H
ATOM   3419  CA  ALA B 215      20.689  54.279  62.394  1.00 35.52           C
ATOM   3420  HA  ALA B 215      19.854  54.761  62.659  1.00 35.52           H
ATOM   3421  C   ALA B 215      21.154  53.461  63.597  1.00 37.27           C
ATOM   3422  O   ALA B 215      20.354  52.781  64.242  1.00 38.80           O
ATOM   3423  CB  ALA B 215      20.418  53.364  61.171  1.00 31.74           C
ATOM   3424 1HB  ALA B 215      20.114  53.900  60.383  1.00 31.74           H
ATOM   3425 2HB  ALA B 215      19.708  52.690  61.378  1.00 31.74           H
ATOM   3426 3HB  ALA B 215      21.244  52.868  60.905  1.00 31.74           H
ATOM   3427  N   VAL B 216      22.464  53.511  63.858  1.00 39.64           N
ATOM   3428  H   VAL B 216      23.077  53.877  63.158  1.00 39.64           H
ATOM   3429  CA  VAL B 216      23.040  53.053  65.123  1.00 41.89           C
ATOM   3430  HA  VAL B 216      22.931  52.059  65.108  1.00 41.89           H
ATOM   3431  C   VAL B 216      22.284  53.666  66.321  1.00 42.87           C
ATOM   3432  O   VAL B 216      21.903  52.948  67.224  1.00 43.48           O
ATOM   3433  CB  VAL B 216      24.528  53.406  65.211  1.00 42.55           C
ATOM   3434  HB  VAL B 216      24.628  54.389  65.054  1.00 42.55           H
ATOM   3435  CG1 VAL B 216      25.100  53.073  66.605  1.00 44.43           C
ATOM   3436 1HG1 VAL B 216      26.071  53.305  66.659  1.00 44.43           H
ATOM   3437 2HG1 VAL B 216      25.005  52.098  66.808  1.00 44.43           H
ATOM   3438 3HG1 VAL B 216      24.622  53.584  67.320  1.00 44.43           H
ATOM   3439  CG2 VAL B 216      25.299  52.667  64.133  1.00 43.77           C
ATOM   3440 1HG2 VAL B 216      26.274  52.886  64.176  1.00 43.77           H
ATOM   3441 2HG2 VAL B 216      24.968  52.914  63.222  1.00 43.77           H
ATOM   3442 3HG2 VAL B 216      25.201  51.677  64.237  1.00 43.77           H
ATOM   3443  N   ARG B 217      22.074  54.986  66.314  1.00 42.69           N
ATOM   3444  H   ARG B 217      22.418  55.521  65.542  1.00 42.69           H
ATOM   3445  CA  ARG B 217      21.361  55.685  67.389  1.00 43.19           C
ATOM   3446  HA  ARG B 217      21.622  55.208  68.228  1.00 43.19           H
ATOM   3447  C   ARG B 217      19.863  55.614  67.142  1.00 40.88           C
ATOM   3448  O   ARG B 217      19.074  55.682  68.089  1.00 40.44           O
ATOM   3449  CB  ARG B 217      21.758  57.164  67.464  1.00 45.24           C
ATOM   3450 1HB  ARG B 217      21.772  57.524  66.531  1.00 45.24           H
ATOM   3451 2HB  ARG B 217      21.058  57.641  67.995  1.00 45.24           H
ATOM   3452  CG  ARG B 217      23.102  57.488  68.094  1.00 53.00           C
ATOM   3453 1HG  ARG B 217      23.104  57.195  69.050  1.00 53.00           H
ATOM   3454 2HG  ARG B 217      23.829  57.013  67.598  1.00 53.00           H
ATOM   3455  CD  ARG B 217      23.307  59.013  68.005  1.00 56.21           C
ATOM   3456 1HD  ARG B 217      22.424  59.480  68.051  1.00 56.21           H
ATOM   3457 2HD  ARG B 217      23.889  59.324  68.757  1.00 56.21           H
ATOM   3458  NE  ARG B 217      23.956  59.393  66.741  1.00 59.29           N
ATOM   3459  HE  ARG B 217      24.520  58.701  66.291  1.00 59.29           H
ATOM   3460  CZ  ARG B 217      23.857  60.585  66.140  1.00 60.29           C
ATOM   3461  NH1 ARG B 217      23.103  61.562  66.656  1.00 60.35           N
ATOM   3462 1HH1 ARG B 217      22.600  61.409  67.506  1.00 60.35           H
ATOM   3463 2HH1 ARG B 217      23.043  62.445  66.191  1.00 60.35           H
ATOM   3464  NH2 ARG B 217      24.520  60.805  65.005  1.00 59.67           N
ATOM   3465 1HH2 ARG B 217      25.086  60.082  64.609  1.00 59.67           H
ATOM   3466 2HH2 ARG B 217      24.451  61.693  64.550  1.00 59.67           H
ATOM   3467  N   GLU B 218      19.468  55.513  65.872  1.00 38.19           N
ATOM   3468  H   GLU B 218      20.147  55.486  65.139  1.00 38.19           H
ATOM   3469  CA  GLU B 218      18.037  55.442  65.549  1.00 37.01           C
ATOM   3470  HA  GLU B 218      17.626  55.318  66.452  1.00 37.01           H
ATOM   3471  C   GLU B 218      17.698  54.237  64.705  1.00 37.21           C
ATOM   3472  O   GLU B 218      17.555  54.320  63.480  1.00 36.87           O
ATOM   3473  CB  GLU B 218      17.453  56.729  64.952  1.00 34.68           C
ATOM   3474 1HB  GLU B 218      17.700  57.493  65.548  1.00 34.68           H
ATOM   3475 2HB  GLU B 218      17.856  56.868  64.048  1.00 34.68           H
ATOM   3476  CG  GLU B 218      15.894  56.663  64.817  1.00 33.32           C
ATOM   3477 1HG  GLU B 218      15.536  57.594  64.751  1.00 33.32           H
ATOM   3478 2HG  GLU B 218      15.663  56.157  63.986  1.00 33.32           H
ATOM   3479  CD  GLU B 218      15.207  55.969  66.008  1.00 33.22           C
ATOM   3480  OE1 GLU B 218      14.947  56.657  67.012  1.00 32.82           O
ATOM   3481  OE2 GLU B 218      14.925  54.752  65.944  1.00 33.27           O
ATOM   3482  N   PRO B 219      17.529  53.079  65.389  1.00 38.27           N
ATOM   3483  CA  PRO B 219      17.383  51.815  64.659  1.00 38.64           C
ATOM   3484  HA  PRO B 219      18.141  51.739  64.012  1.00 38.64           H
ATOM   3485  C   PRO B 219      16.133  51.743  63.796  1.00 38.43           C
ATOM   3486  O   PRO B 219      16.099  50.962  62.852  1.00 37.03           O
ATOM   3487  CB  PRO B 219      17.334  50.738  65.776  1.00 39.72           C
ATOM   3488 1HB  PRO B 219      16.412  50.362  65.870  1.00 39.72           H
ATOM   3489 2HB  PRO B 219      17.979  49.997  65.587  1.00 39.72           H
ATOM   3490  CG  PRO B 219      17.723  51.427  67.042  1.00 40.49           C
ATOM   3491 1HG  PRO B 219      17.221  51.038  67.815  1.00 40.49           H
ATOM   3492 2HG  PRO B 219      18.706  51.330  67.199  1.00 40.49           H
ATOM   3493  CD  PRO B 219      17.355  52.881  66.845  1.00 40.56           C
ATOM   3494 1HD  PRO B 219      16.408  53.057  67.114  1.00 40.56           H
ATOM   3495 2HD  PRO B 219      17.965  53.485  67.358  1.00 40.56           H
ATOM   3496  N   ARG B 220      15.131  52.562  64.095  1.00 37.08           N
ATOM   3497  H   ARG B 220      15.244  53.260  64.802  1.00 37.08           H
ATOM   3498  CA  ARG B 220      13.874  52.437  63.389  1.00 37.63           C
ATOM   3499  HA  ARG B 220      13.732  51.448  63.341  1.00 37.63           H
ATOM   3500  C   ARG B 220      13.934  52.913  61.937  1.00 37.46           C
ATOM   3501  O   ARG B 220      13.100  52.518  61.126  1.00 36.95           O
ATOM   3502  CB  ARG B 220      12.732  53.057  64.194  1.00 39.98           C
ATOM   3503 1HB  ARG B 220      12.946  54.020  64.355  1.00 39.98           H
ATOM   3504 2HB  ARG B 220      11.892  52.988  63.656  1.00 39.98           H
ATOM   3505  CG  ARG B 220      12.511  52.361  65.554  1.00 43.94           C
ATOM   3506 1HG  ARG B 220      12.428  51.376  65.402  1.00 43.94           H
ATOM   3507 2HG  ARG B 220      13.301  52.542  66.140  1.00 43.94           H
ATOM   3508  CD  ARG B 220      11.253  52.845  66.277  1.00 48.94           C
ATOM   3509 1HD  ARG B 220      10.438  52.622  65.742  1.00 48.94           H
ATOM   3510 2HD  ARG B 220      11.186  52.419  67.179  1.00 48.94           H
ATOM   3511  NE  ARG B 220      11.303  54.291  66.455  1.00 54.51           N
ATOM   3512  HE  ARG B 220      11.171  54.864  65.646  1.00 54.51           H
ATOM   3513  CZ  ARG B 220      11.513  54.902  67.621  1.00 57.69           C
ATOM   3514  NH1 ARG B 220      11.558  56.230  67.677  1.00 56.66           N
ATOM   3515 1HH1 ARG B 220      11.434  56.770  66.844  1.00 56.66           H
ATOM   3516 2HH1 ARG B 220      11.716  56.689  68.552  1.00 56.66           H
ATOM   3517  NH2 ARG B 220      11.668  54.188  68.737  1.00 59.65           N
ATOM   3518 1HH2 ARG B 220      11.627  53.189  68.701  1.00 59.65           H
ATOM   3519 2HH2 ARG B 220      11.825  54.651  69.609  1.00 59.65           H
ATOM   3520  N   ILE B 221      14.947  53.705  61.581  1.00 36.38           N
ATOM   3521  H   ILE B 221      15.602  54.020  62.267  1.00 36.38           H
ATOM   3522  CA  ILE B 221      15.097  54.115  60.167  1.00 36.76           C
ATOM   3523  HA  ILE B 221      14.140  54.232  59.900  1.00 36.76           H
ATOM   3524  C   ILE B 221      15.741  53.035  59.278  1.00 36.38           C
ATOM   3525  O   ILE B 221      15.823  53.177  58.057  1.00 31.69           O
ATOM   3526  CB  ILE B 221      15.900  55.446  60.004  1.00 35.92           C
ATOM   3527  HB  ILE B 221      15.873  55.746  59.050  1.00 35.92           H
ATOM   3528  CG1 ILE B 221      17.374  55.221  60.363  1.00 37.36           C
ATOM   3529 1HG1 ILE B 221      17.415  54.691  61.210  1.00 37.36           H
ATOM   3530 2HG1 ILE B 221      17.803  54.703  59.623  1.00 37.36           H
ATOM   3531  CG2 ILE B 221      15.267  56.587  60.801  1.00 35.41           C
ATOM   3532 1HG2 ILE B 221      15.788  57.434  60.690  1.00 35.41           H
ATOM   3533 2HG2 ILE B 221      15.238  56.370  61.777  1.00 35.41           H
ATOM   3534 3HG2 ILE B 221      14.330  56.760  60.497  1.00 35.41           H
ATOM   3535  CD1 ILE B 221      18.173  56.501  60.568  1.00 37.59           C
ATOM   3536 1HD1 ILE B 221      19.124  56.297  60.799  1.00 37.59           H
ATOM   3537 2HD1 ILE B 221      17.787  57.049  61.310  1.00 37.59           H
ATOM   3538 3HD1 ILE B 221      18.172  57.061  59.739  1.00 37.59           H
ATOM   3539  N   LEU B 222      16.233  51.971  59.898  1.00 36.61           N
ATOM   3540  H   LEU B 222      16.043  51.841  60.871  1.00 36.61           H
ATOM   3541  CA  LEU B 222      17.042  50.990  59.196  1.00 38.08           C
ATOM   3542  HA  LEU B 222      17.699  51.535  58.675  1.00 38.08           H
ATOM   3543  C   LEU B 222      16.258  50.144  58.162  1.00 39.41           C
ATOM   3544  O   LEU B 222      16.687  49.999  57.001  1.00 40.69           O
ATOM   3545  CB  LEU B 222      17.737  50.110  60.240  1.00 40.10           C
ATOM   3546 1HB  LEU B 222      17.938  50.698  61.023  1.00 40.10           H
ATOM   3547 2HB  LEU B 222      17.077  49.409  60.510  1.00 40.10           H
ATOM   3548  CG  LEU B 222      19.024  49.375  59.925  1.00 43.10           C
ATOM   3549  HG  LEU B 222      18.812  48.593  59.338  1.00 43.10           H
ATOM   3550  CD1 LEU B 222      20.020  50.263  59.138  1.00 42.30           C
ATOM   3551 1HD1 LEU B 222      20.864  49.765  58.938  1.00 42.30           H
ATOM   3552 2HD1 LEU B 222      20.263  51.080  59.661  1.00 42.30           H
ATOM   3553 3HD1 LEU B 222      19.625  50.561  58.269  1.00 42.30           H
ATOM   3554  CD2 LEU B 222      19.625  48.894  61.254  1.00 44.08           C
ATOM   3555 1HD2 LEU B 222      20.481  48.400  61.102  1.00 44.08           H
ATOM   3556 2HD2 LEU B 222      18.996  48.280  61.730  1.00 44.08           H
ATOM   3557 3HD2 LEU B 222      19.819  49.666  61.860  1.00 44.08           H
ATOM   3558  N   PRO B 223      15.119  49.567  58.569  1.00 38.91           N
ATOM   3559  CA  PRO B 223      14.366  48.782  57.578  1.00 39.19           C
ATOM   3560  HA  PRO B 223      14.934  48.015  57.281  1.00 39.19           H
ATOM   3561  C   PRO B 223      14.024  49.538  56.267  1.00 37.47           C
ATOM   3562  O   PRO B 223      14.296  49.000  55.194  1.00 37.79           O
ATOM   3563  CB  PRO B 223      13.103  48.392  58.344  1.00 39.83           C
ATOM   3564 1HB  PRO B 223      12.407  49.106  58.267  1.00 39.83           H
ATOM   3565 2HB  PRO B 223      12.734  47.527  58.003  1.00 39.83           H
ATOM   3566  CG  PRO B 223      13.610  48.253  59.805  1.00 41.10           C
ATOM   3567 1HG  PRO B 223      12.861  48.316  60.464  1.00 41.10           H
ATOM   3568 2HG  PRO B 223      14.105  47.396  59.945  1.00 41.10           H
ATOM   3569  CD  PRO B 223      14.542  49.443  59.929  1.00 39.55           C
ATOM   3570 1HD  PRO B 223      14.042  50.273  60.176  1.00 39.55           H
ATOM   3571 2HD  PRO B 223      15.262  49.274  60.602  1.00 39.55           H
ATOM   3572  N   PRO B 224      13.459  50.779  56.350  1.00 34.56           N
ATOM   3573  CA  PRO B 224      13.134  51.418  55.080  1.00 33.97           C
ATOM   3574  HA  PRO B 224      12.634  50.793  54.481  1.00 33.97           H
ATOM   3575  C   PRO B 224      14.396  51.791  54.316  1.00 32.46           C
ATOM   3576  O   PRO B 224      14.388  51.769  53.102  1.00 31.79           O
ATOM   3577  CB  PRO B 224      12.314  52.643  55.493  1.00 33.20           C
ATOM   3578 1HB  PRO B 224      12.513  53.424  54.902  1.00 33.20           H
ATOM   3579 2HB  PRO B 224      11.334  52.445  55.465  1.00 33.20           H
ATOM   3580  CG  PRO B 224      12.753  52.927  56.905  1.00 33.50           C
ATOM   3581 1HG  PRO B 224      13.576  53.495  56.914  1.00 33.50           H
ATOM   3582 2HG  PRO B 224      12.026  53.384  57.418  1.00 33.50           H
ATOM   3583  CD  PRO B 224      13.042  51.610  57.503  1.00 33.26           C
ATOM   3584 1HD  PRO B 224      13.778  51.680  58.177  1.00 33.26           H
ATOM   3585 2HD  PRO B 224      12.225  51.232  57.939  1.00 33.26           H
ATOM   3586  N   LEU B 225      15.478  52.082  55.032  1.00 34.60           N
ATOM   3587  H   LEU B 225      15.405  52.138  56.028  1.00 34.60           H
ATOM   3588  CA  LEU B 225      16.772  52.322  54.395  1.00 33.70           C
ATOM   3589  HA  LEU B 225      16.594  53.043  53.725  1.00 33.70           H
ATOM   3590  C   LEU B 225      17.285  51.075  53.674  1.00 35.82           C
ATOM   3591  O   LEU B 225      17.781  51.171  52.557  1.00 38.11           O
ATOM   3592  CB  LEU B 225      17.799  52.814  55.404  1.00 33.46           C
ATOM   3593 1HB  LEU B 225      17.444  53.638  55.845  1.00 33.46           H
ATOM   3594 2HB  LEU B 225      17.939  52.101  56.091  1.00 33.46           H
ATOM   3595  CG  LEU B 225      19.141  53.142  54.755  1.00 34.41           C
ATOM   3596  HG  LEU B 225      19.346  52.451  54.062  1.00 34.41           H
ATOM   3597  CD1 LEU B 225      19.062  54.514  54.076  1.00 34.87           C
ATOM   3598 1HD1 LEU B 225      19.932  54.750  53.643  1.00 34.87           H
ATOM   3599 2HD1 LEU B 225      18.844  55.230  54.739  1.00 34.87           H
ATOM   3600 3HD1 LEU B 225      18.354  54.524  53.369  1.00 34.87           H
ATOM   3601  CD2 LEU B 225      20.269  53.088  55.777  1.00 35.95           C
ATOM   3602 1HD2 LEU B 225      21.148  53.303  55.352  1.00 35.95           H
ATOM   3603 2HD2 LEU B 225      20.339  52.178  56.185  1.00 35.95           H
ATOM   3604 3HD2 LEU B 225      20.116  53.745  56.515  1.00 35.95           H
ATOM   3605  N   ASN B 226      17.137  49.904  54.302  1.00 38.19           N
ATOM   3606  H   ASN B 226      16.714  49.886  55.208  1.00 38.19           H
ATOM   3607  CA  ASN B 226      17.581  48.641  53.692  1.00 37.72           C
ATOM   3608  HA  ASN B 226      18.532  48.790  53.423  1.00 37.72           H
ATOM   3609  C   ASN B 226      16.776  48.330  52.446  1.00 35.55           C
ATOM   3610  O   ASN B 226      17.340  47.970  51.419  1.00 37.21           O
ATOM   3611  CB  ASN B 226      17.533  47.486  54.695  1.00 36.77           C
ATOM   3612 1HB  ASN B 226      16.679  47.537  55.213  1.00 36.77           H
ATOM   3613 2HB  ASN B 226      17.570  46.619  54.198  1.00 36.77           H
ATOM   3614  CG  ASN B 226      18.686  47.531  55.666  1.00 37.74           C
ATOM   3615  OD1 ASN B 226      19.744  48.095  55.364  1.00 39.01           O
ATOM   3616  ND2 ASN B 226      18.491  46.962  56.846  1.00 36.47           N
ATOM   3617 1HD2 ASN B 226      19.216  46.978  57.535  1.00 36.47           H
ATOM   3618 2HD2 ASN B 226      17.619  46.516  57.048  1.00 36.47           H
ATOM   3619  N   MET B 227      15.469  48.524  52.530  1.00 35.58           N
ATOM   3620  H   MET B 227      15.063  48.797  53.402  1.00 35.58           H
ATOM   3621  CA  MET B 227      14.622  48.343  51.365  1.00 35.86           C
ATOM   3622  HA  MET B 227      14.846  47.408  51.091  1.00 35.86           H
ATOM   3623  C   MET B 227      14.939  49.308  50.223  1.00 34.22           C
ATOM   3624  O   MET B 227      14.979  48.900  49.064  1.00 34.51           O
ATOM   3625  CB  MET B 227      13.148  48.493  51.721  1.00 37.24           C
ATOM   3626 1HB  MET B 227      12.939  47.892  52.492  1.00 37.24           H
ATOM   3627 2HB  MET B 227      12.974  49.443  51.981  1.00 37.24           H
ATOM   3628  CG  MET B 227      12.244  48.124  50.540  1.00 38.01           C
ATOM   3629 1HG  MET B 227      12.441  48.790  49.821  1.00 38.01           H
ATOM   3630 2HG  MET B 227      12.534  47.215  50.242  1.00 38.01           H
ATOM   3631  SD  MET B 227      10.527  48.161  51.056  1.00 43.74           S
ATOM   3632  CE  MET B 227       9.642  48.085  49.529  1.00 40.11           C
ATOM   3633 1HE  MET B 227       8.655  48.099  49.686  1.00 40.11           H
ATOM   3634 2HE  MET B 227       9.862  47.248  49.029  1.00 40.11           H
ATOM   3635 3HE  MET B 227       9.871  48.862  48.943  1.00 40.11           H
ATOM   3636  N   LEU B 228      15.114  50.592  50.539  1.00 34.55           N
ATOM   3637  H   LEU B 228      14.997  50.889  51.487  1.00 34.55           H
ATOM   3638  CA  LEU B 228      15.473  51.563  49.521  1.00 34.09           C
ATOM   3639  HA  LEU B 228      14.705  51.559  48.880  1.00 34.09           H
ATOM   3640  C   LEU B 228      16.765  51.143  48.833  1.00 35.05           C
ATOM   3641  O   LEU B 228      16.848  51.139  47.613  1.00 35.45           O
ATOM   3642  CB  LEU B 228      15.653  52.960  50.120  1.00 33.66           C
ATOM   3643 1HB  LEU B 228      14.780  53.236  50.521  1.00 33.66           H
ATOM   3644 2HB  LEU B 228      16.345  52.898  50.839  1.00 33.66           H
ATOM   3645  CG  LEU B 228      16.089  54.054  49.137  1.00 31.97           C
ATOM   3646  HG  LEU B 228      16.996  53.843  48.772  1.00 31.97           H
ATOM   3647  CD1 LEU B 228      15.111  54.118  47.979  1.00 30.73           C
ATOM   3648 1HD1 LEU B 228      15.376  54.826  47.324  1.00 30.73           H
ATOM   3649 2HD1 LEU B 228      14.188  54.328  48.301  1.00 30.73           H
ATOM   3650 3HD1 LEU B 228      15.076  53.246  47.491  1.00 30.73           H
ATOM   3651  CD2 LEU B 228      16.174  55.394  49.847  1.00 29.96           C
ATOM   3652 1HD2 LEU B 228      16.458  56.116  49.216  1.00 29.96           H
ATOM   3653 2HD2 LEU B 228      16.837  55.362  50.595  1.00 29.96           H
ATOM   3654 3HD2 LEU B 228      15.288  55.652  50.232  1.00 29.96           H
ATOM   3655  N   GLU B 229      17.769  50.780  49.628  1.00 37.85           N
ATOM   3656  H   GLU B 229      17.623  50.731  50.616  1.00 37.85           H
ATOM   3657  CA  GLU B 229      19.071  50.455  49.082  1.00 39.23           C
ATOM   3658  HA  GLU B 229      19.270  51.232  48.484  1.00 39.23           H
ATOM   3659  C   GLU B 229      19.036  49.181  48.249  1.00 39.86           C
ATOM   3660  O   GLU B 229      19.734  49.111  47.232  1.00 37.54           O
ATOM   3661  CB  GLU B 229      20.142  50.364  50.169  1.00 42.02           C
ATOM   3662 1HB  GLU B 229      20.043  51.140  50.792  1.00 42.02           H
ATOM   3663 2HB  GLU B 229      20.022  49.511  50.677  1.00 42.02           H
ATOM   3664  CG  GLU B 229      21.539  50.388  49.570  1.00 43.90           C
ATOM   3665 1HG  GLU B 229      21.739  49.486  49.188  1.00 43.90           H
ATOM   3666 2HG  GLU B 229      21.562  51.072  48.841  1.00 43.90           H
ATOM   3667  CD  GLU B 229      22.617  50.725  50.561  1.00 46.11           C
ATOM   3668  OE1 GLU B 229      23.759  50.918  50.127  1.00 45.19           O
ATOM   3669  OE2 GLU B 229      22.347  50.810  51.776  1.00 49.67           O
ATOM   3670  N   GLU B 230      18.223  48.199  48.671  1.00 39.27           N
ATOM   3671  H   GLU B 230      17.705  48.323  49.517  1.00 39.27           H
ATOM   3672  CA  GLU B 230      18.078  46.947  47.918  1.00 40.02           C
ATOM   3673  HA  GLU B 230      18.990  46.557  47.789  1.00 40.02           H
ATOM   3674  C   GLU B 230      17.423  47.289  46.577  1.00 40.82           C
ATOM   3675  O   GLU B 230      17.868  46.819  45.522  1.00 41.05           O
ATOM   3676  CB  GLU B 230      17.242  45.929  48.696  1.00  0.00           C
ATOM   3677 1HB  GLU B 230      16.348  46.335  48.887  1.00  0.00           H
ATOM   3678 2HB  GLU B 230      17.125  45.115  48.127  1.00  0.00           H
ATOM   3679  CG  GLU B 230      17.859  45.499  50.017  1.00  0.00           C
ATOM   3680 1HG  GLU B 230      18.763  45.112  49.838  1.00  0.00           H
ATOM   3681 2HG  GLU B 230      17.950  46.302  50.605  1.00  0.00           H
ATOM   3682  CD  GLU B 230      17.022  44.462  50.740  1.00  0.00           C
ATOM   3683  OE1 GLU B 230      15.947  44.098  50.219  1.00  0.00           O
ATOM   3684  OE2 GLU B 230      17.442  44.014  51.828  1.00  0.00           O
ATOM   3685  N   TYR B 231      16.383  48.122  46.615  1.00 38.90           N
ATOM   3686  H   TYR B 231      16.007  48.400  47.499  1.00 38.90           H
ATOM   3687  CA  TYR B 231      15.784  48.635  45.386  1.00 38.05           C
ATOM   3688  HA  TYR B 231      15.449  47.812  44.927  1.00 38.05           H
ATOM   3689  C   TYR B 231      16.815  49.326  44.472  1.00 39.52           C
ATOM   3690  O   TYR B 231      16.903  49.022  43.274  1.00 39.93           O
ATOM   3691  CB  TYR B 231      14.608  49.571  45.693  1.00 38.10           C
ATOM   3692 1HB  TYR B 231      13.828  49.026  46.001  1.00 38.10           H
ATOM   3693 2HB  TYR B 231      14.877  50.207  46.416  1.00 38.10           H
ATOM   3694  CG  TYR B 231      14.178  50.374  44.493  1.00 36.60           C
ATOM   3695  CD1 TYR B 231      13.705  49.740  43.332  1.00 38.01           C
ATOM   3696  HD1 TYR B 231      13.641  48.742  43.308  1.00 38.01           H
ATOM   3697  CD2 TYR B 231      14.272  51.756  44.500  1.00 35.23           C
ATOM   3698  HD2 TYR B 231      14.607  52.221  45.320  1.00 35.23           H
ATOM   3699  CE1 TYR B 231      13.327  50.472  42.222  1.00 36.55           C
ATOM   3700  HE1 TYR B 231      12.984  50.010  41.404  1.00 36.55           H
ATOM   3701  CE2 TYR B 231      13.911  52.506  43.392  1.00 36.64           C
ATOM   3702  HE2 TYR B 231      13.995  53.502  43.409  1.00 36.64           H
ATOM   3703  CZ  TYR B 231      13.430  51.862  42.255  1.00 37.73           C
ATOM   3704  OH  TYR B 231      13.077  52.617  41.154  1.00 36.07           O
ATOM   3705  HH  TYR B 231      12.995  52.047  40.389  1.00 36.07           H
ATOM   3706  N   ILE B 232      17.595  50.248  45.033  1.00 37.49           N
ATOM   3707  H   ILE B 232      17.501  50.459  46.006  1.00 37.49           H
ATOM   3708  CA  ILE B 232      18.576  50.943  44.234  1.00 39.96           C
ATOM   3709  HA  ILE B 232      18.028  51.335  43.495  1.00 39.96           H
ATOM   3710  C   ILE B 232      19.609  49.959  43.659  1.00 41.96           C
ATOM   3711  O   ILE B 232      19.906  50.002  42.462  1.00 39.25           O
ATOM   3712  CB  ILE B 232      19.267  52.091  45.012  1.00 37.72           C
ATOM   3713  HB  ILE B 232      19.581  51.737  45.893  1.00 37.72           H
ATOM   3714  CG1 ILE B 232      18.278  53.223  45.245  1.00 36.40           C
ATOM   3715 1HG1 ILE B 232      18.090  53.682  44.377  1.00 36.40           H
ATOM   3716 2HG1 ILE B 232      17.428  52.849  45.615  1.00 36.40           H
ATOM   3717  CG2 ILE B 232      20.472  52.643  44.222  1.00 37.35           C
ATOM   3718 1HG2 ILE B 232      20.919  53.384  44.722  1.00 37.35           H
ATOM   3719 2HG2 ILE B 232      20.184  53.002  43.334  1.00 37.35           H
ATOM   3720 3HG2 ILE B 232      21.152  51.928  44.059  1.00 37.35           H
ATOM   3721  CD1 ILE B 232      18.789  54.232  46.198  1.00 35.52           C
ATOM   3722 1HD1 ILE B 232      18.123  54.965  46.335  1.00 35.52           H
ATOM   3723 2HD1 ILE B 232      19.636  54.645  45.863  1.00 35.52           H
ATOM   3724 3HD1 ILE B 232      18.980  53.819  47.089  1.00 35.52           H
ATOM   3725  N   ARG B 233      20.158  49.086  44.507  1.00 44.90           N
ATOM   3726  H   ARG B 233      19.881  49.089  45.468  1.00 44.90           H
ATOM   3727  CA  ARG B 233      21.165  48.120  44.043  1.00 47.87           C
ATOM   3728  HA  ARG B 233      21.927  48.682  43.721  1.00 47.87           H
ATOM   3729  C   ARG B 233      20.616  47.283  42.897  1.00 46.35           C
ATOM   3730  O   ARG B 233      21.337  47.031  41.928  1.00 47.91           O
ATOM   3731  CB  ARG B 233      21.669  47.216  45.169  1.00 51.86           C
ATOM   3732 1HB  ARG B 233      22.320  47.739  45.720  1.00 51.86           H
ATOM   3733 2HB  ARG B 233      20.886  46.957  45.734  1.00 51.86           H
ATOM   3734  CG  ARG B 233      22.366  45.928  44.668  1.00 57.73           C
ATOM   3735 1HG  ARG B 233      21.895  45.594  43.851  1.00 57.73           H
ATOM   3736 2HG  ARG B 233      23.319  46.133  44.444  1.00 57.73           H
ATOM   3737  CD  ARG B 233      22.342  44.833  45.724  1.00 63.20           C
ATOM   3738 1HD  ARG B 233      21.398  44.584  45.941  1.00 63.20           H
ATOM   3739 2HD  ARG B 233      22.833  44.026  45.396  1.00 63.20           H
ATOM   3740  NE  ARG B 233      22.992  45.310  46.945  1.00 67.76           N
ATOM   3741  HE  ARG B 233      23.978  45.474  46.903  1.00 67.76           H
ATOM   3742  CZ  ARG B 233      22.384  45.545  48.109  1.00 70.07           C
ATOM   3743  NH1 ARG B 233      21.077  45.316  48.264  1.00 71.56           N
ATOM   3744 1HH1 ARG B 233      20.537  44.962  47.500  1.00 71.56           H
ATOM   3745 2HH1 ARG B 233      20.638  45.498  49.144  1.00 71.56           H
ATOM   3746  NH2 ARG B 233      23.105  45.994  49.137  1.00 71.29           N
ATOM   3747 1HH2 ARG B 233      24.087  46.150  49.029  1.00 71.29           H
ATOM   3748 2HH2 ARG B 233      22.664  46.175  50.016  1.00 71.29           H
ATOM   3749  N   SER B 234      19.350  46.874  43.017  1.00 44.75           N
ATOM   3750  H   SER B 234      18.862  47.104  43.859  1.00 44.75           H
ATOM   3751  CA  SER B 234      18.632  46.112  41.998  1.00 43.93           C
ATOM   3752  HA  SER B 234      19.186  45.283  41.924  1.00 43.93           H
ATOM   3753  C   SER B 234      18.565  46.797  40.623  1.00 46.02           C
ATOM   3754  O   SER B 234      18.103  46.192  39.654  1.00 46.32           O
ATOM   3755  CB  SER B 234      17.196  45.839  42.459  1.00 43.93           C
ATOM   3756 1HB  SER B 234      16.924  44.907  42.219  1.00 43.93           H
ATOM   3757 2HB  SER B 234      17.118  45.965  43.448  1.00 43.93           H
ATOM   3758  OG  SER B 234      16.263  46.726  41.843  1.00 40.75           O
ATOM   3759  HG  SER B 234      16.676  47.578  41.705  1.00 40.75           H
ATOM   3760  N   ARG B 235      18.957  48.068  40.547  1.00 44.41           N
ATOM   3761  H   ARG B 235      19.300  48.527  41.366  1.00 44.41           H
ATOM   3762  CA  ARG B 235      18.893  48.802  39.285  1.00 43.23           C
ATOM   3763  HA  ARG B 235      18.197  48.347  38.730  1.00 43.23           H
ATOM   3764  C   ARG B 235      20.226  48.715  38.546  1.00 44.08           C
ATOM   3765  O   ARG B 235      20.333  49.142  37.386  1.00 43.77           O
ATOM   3766  CB  ARG B 235      18.453  50.248  39.525  1.00 41.56           C
ATOM   3767 1HB  ARG B 235      18.981  50.618  40.290  1.00 41.56           H
ATOM   3768 2HB  ARG B 235      18.644  50.779  38.700  1.00 41.56           H
ATOM   3769  CG  ARG B 235      16.957  50.371  39.854  1.00 41.96           C
ATOM   3770 1HG  ARG B 235      16.423  49.974  39.107  1.00 41.96           H
ATOM   3771 2HG  ARG B 235      16.765  49.876  40.701  1.00 41.96           H
ATOM   3772  CD  ARG B 235      16.535  51.814  40.034  1.00 41.05           C
ATOM   3773 1HD  ARG B 235      15.579  51.853  40.324  1.00 41.05           H
ATOM   3774 2HD  ARG B 235      17.111  52.251  40.725  1.00 41.05           H
ATOM   3775  NE  ARG B 235      16.666  52.566  38.789  1.00 40.69           N
ATOM   3776  HE  ARG B 235      17.474  52.391  38.226  1.00 40.69           H
ATOM   3777  CZ  ARG B 235      15.790  53.469  38.345  1.00 39.39           C
ATOM   3778  NH1 ARG B 235      14.683  53.751  39.038  1.00 36.41           N
ATOM   3779 1HH1 ARG B 235      14.502  53.283  39.903  1.00 36.41           H
ATOM   3780 2HH1 ARG B 235      14.036  54.430  38.692  1.00 36.41           H
ATOM   3781  NH2 ARG B 235      16.016  54.075  37.187  1.00 36.36           N
ATOM   3782 1HH2 ARG B 235      16.835  53.853  36.658  1.00 36.36           H
ATOM   3783 2HH2 ARG B 235      15.367  54.754  36.843  1.00 36.36           H
ATOM   3784  N   GLY B 236      21.236  48.175  39.237  1.00 44.48           N
ATOM   3785  H   GLY B 236      21.094  47.966  40.205  1.00 44.48           H
ATOM   3786  CA  GLY B 236      22.547  47.874  38.638  1.00 46.54           C
ATOM   3787 1HA  GLY B 236      23.030  47.243  39.245  1.00 46.54           H
ATOM   3788 2HA  GLY B 236      22.392  47.434  37.754  1.00 46.54           H
ATOM   3789  C   GLY B 236      23.388  49.111  38.437  1.00 46.63           C
ATOM   3790  O   GLY B 236      22.945  50.224  38.734  1.00 47.02           O
ATOM   3791  N   SER B 237      24.602  48.923  37.929  1.00 48.55           N
ATOM   3792  H   SER B 237      24.862  48.007  37.625  1.00 48.55           H
ATOM   3793  CA  SER B 237      25.569  50.012  37.800  1.00 48.58           C
ATOM   3794  HA  SER B 237      25.455  50.502  38.664  1.00 48.58           H
ATOM   3795  C   SER B 237      25.273  51.002  36.659  1.00 48.46           C
ATOM   3796  O   SER B 237      25.891  52.071  36.584  1.00 47.98           O
ATOM   3797  CB  SER B 237      26.985  49.451  37.649  1.00 50.95           C
ATOM   3798 1HB  SER B 237      27.655  50.185  37.536  1.00 50.95           H
ATOM   3799 2HB  SER B 237      27.237  48.888  38.436  1.00 50.95           H
ATOM   3800  OG  SER B 237      27.037  48.638  36.502  1.00 51.89           O
ATOM   3801  HG  SER B 237      27.049  47.717  36.763  1.00 51.89           H
ATOM   3802  N   LYS B 238      24.335  50.661  35.779  1.00 48.21           N
ATOM   3803  H   LYS B 238      23.866  49.783  35.871  1.00 48.21           H
ATOM   3804  CA  LYS B 238      23.984  51.558  34.679  1.00 48.99           C
ATOM   3805  HA  LYS B 238      24.652  52.300  34.732  1.00 48.99           H
ATOM   3806  C   LYS B 238      22.588  52.178  34.854  1.00 46.51           C
ATOM   3807  O   LYS B 238      21.988  52.635  33.891  1.00 47.38           O
ATOM   3808  CB  LYS B 238      24.130  50.837  33.333  1.00 51.48           C
ATOM   3809 1HB  LYS B 238      23.481  50.077  33.309  1.00 51.48           H
ATOM   3810 2HB  LYS B 238      23.914  51.484  32.602  1.00 51.48           H
ATOM   3811  CG  LYS B 238      25.541  50.281  33.091  1.00 55.15           C
ATOM   3812 1HG  LYS B 238      26.178  51.046  32.992  1.00 55.15           H
ATOM   3813 2HG  LYS B 238      25.808  49.724  33.877  1.00 55.15           H
ATOM   3814  CD  LYS B 238      25.609  49.417  31.828  1.00 58.29           C
ATOM   3815 1HD  LYS B 238      24.874  48.739  31.852  1.00 58.29           H
ATOM   3816 2HD  LYS B 238      25.500  50.000  31.023  1.00 58.29           H
ATOM   3817  CE  LYS B 238      26.937  48.694  31.731  1.00 59.76           C
ATOM   3818 1HE  LYS B 238      27.666  49.349  31.532  1.00 59.76           H
ATOM   3819 2HE  LYS B 238      27.134  48.227  32.593  1.00 59.76           H
ATOM   3820  NZ  LYS B 238      26.876  47.689  30.639  1.00 62.24           N
ATOM   3821 1HZ  LYS B 238      27.743  47.198  30.555  1.00 62.24           H
ATOM   3822 2HZ  LYS B 238      26.684  48.126  29.760  1.00 62.24           H
ATOM   3823 3HZ  LYS B 238      26.157  47.016  30.811  1.00 62.24           H
ATOM   3824  N   SER B 239      22.084  52.183  36.091  1.00 42.63           N
ATOM   3825  H   SER B 239      22.603  51.738  36.821  1.00 42.63           H
ATOM   3826  CA  SER B 239      20.812  52.808  36.421  1.00 40.10           C
ATOM   3827  HA  SER B 239      20.125  52.270  35.933  1.00 40.10           H
ATOM   3828  C   SER B 239      20.782  54.255  35.961  1.00 37.93           C
ATOM   3829  O   SER B 239      21.762  54.987  36.110  1.00 36.62           O
ATOM   3830  CB  SER B 239      20.591  52.786  37.936  1.00 39.02           C
ATOM   3831 1HB  SER B 239      20.663  51.854  38.292  1.00 39.02           H
ATOM   3832 2HB  SER B 239      21.255  53.372  38.400  1.00 39.02           H
ATOM   3833  OG  SER B 239      19.299  53.267  38.258  1.00 37.19           O
ATOM   3834  HG  SER B 239      19.322  54.221  38.331  1.00 37.19           H
ATOM   3835  N   THR B 240      19.649  54.672  35.425  1.00 38.01           N
ATOM   3836  H   THR B 240      18.903  54.020  35.289  1.00 38.01           H
ATOM   3837  CA  THR B 240      19.464  56.061  35.028  1.00 38.59           C
ATOM   3838  HA  THR B 240      20.353  56.330  34.658  1.00 38.59           H
ATOM   3839  C   THR B 240      19.062  56.932  36.240  1.00 38.27           C
ATOM   3840  O   THR B 240      18.876  58.157  36.118  1.00 38.14           O
ATOM   3841  CB  THR B 240      18.370  56.182  33.964  1.00 38.10           C
ATOM   3842  HB  THR B 240      18.194  57.142  33.747  1.00 38.10           H
ATOM   3843  OG1 THR B 240      17.152  55.660  34.500  1.00 37.28           O
ATOM   3844  HG1 THR B 240      16.516  55.543  33.794  1.00 37.28           H
ATOM   3845  CG2 THR B 240      18.752  55.417  32.682  1.00 38.95           C
ATOM   3846 1HG2 THR B 240      18.035  55.498  31.989  1.00 38.95           H
ATOM   3847 2HG2 THR B 240      18.887  54.445  32.872  1.00 38.95           H
ATOM   3848 3HG2 THR B 240      19.600  55.775  32.290  1.00 38.95           H
ATOM   3849  N   ALA B 241      18.878  56.279  37.383  1.00 34.81           N
ATOM   3850  H   ALA B 241      18.934  55.281  37.382  1.00 34.81           H
ATOM   3851  CA  ALA B 241      18.599  56.962  38.634  1.00 35.18           C
ATOM   3852  HA  ALA B 241      18.405  57.915  38.400  1.00 35.18           H
ATOM   3853  C   ALA B 241      19.821  56.863  39.541  1.00 35.36           C
ATOM   3854  O   ALA B 241      20.429  55.798  39.648  1.00 35.74           O
ATOM   3855  CB  ALA B 241      17.382  56.352  39.320  1.00 34.39           C
ATOM   3856 1HB  ALA B 241      16.573  56.411  38.734  1.00 34.39           H
ATOM   3857 2HB  ALA B 241      17.177  56.827  40.176  1.00 34.39           H
ATOM   3858 3HB  ALA B 241      17.537  55.387  39.534  1.00 34.39           H
ATOM   3859  N   SER B 242      20.184  57.969  40.185  1.00 34.91           N
ATOM   3860  H   SER B 242      19.692  58.822  40.014  1.00 34.91           H
ATOM   3861  CA  SER B 242      21.292  57.957  41.140  1.00 35.99           C
ATOM   3862  HA  SER B 242      21.339  57.025  41.499  1.00 35.99           H
ATOM   3863  C   SER B 242      21.009  58.960  42.279  1.00 33.36           C
ATOM   3864  O   SER B 242      20.294  59.949  42.083  1.00 33.41           O
ATOM   3865  CB  SER B 242      22.616  58.277  40.442  1.00 38.18           C
ATOM   3866 1HB  SER B 242      23.374  58.291  41.094  1.00 38.18           H
ATOM   3867 2HB  SER B 242      22.811  57.616  39.718  1.00 38.18           H
ATOM   3868  OG  SER B 242      22.524  59.559  39.851  1.00 43.89           O
ATOM   3869  HG  SER B 242      22.503  59.471  38.898  1.00 43.89           H
ATOM   3870  N   PRO B 243      21.546  58.688  43.478  1.00 32.67           N
ATOM   3871  CA  PRO B 243      21.315  59.594  44.621  1.00 32.65           C
ATOM   3872  HA  PRO B 243      20.337  59.738  44.772  1.00 32.65           H
ATOM   3873  C   PRO B 243      21.891  60.982  44.375  1.00 30.52           C
ATOM   3874  O   PRO B 243      23.025  61.108  43.856  1.00 30.02           O
ATOM   3875  CB  PRO B 243      22.021  58.889  45.776  1.00 33.21           C
ATOM   3876 1HB  PRO B 243      22.959  59.222  45.874  1.00 33.21           H
ATOM   3877 2HB  PRO B 243      21.526  59.031  46.633  1.00 33.21           H
ATOM   3878  CG  PRO B 243      22.001  57.406  45.366  1.00 34.30           C
ATOM   3879 1HG  PRO B 243      22.725  56.891  45.824  1.00 34.30           H
ATOM   3880 2HG  PRO B 243      21.116  56.985  45.563  1.00 34.30           H
ATOM   3881  CD  PRO B 243      22.243  57.449  43.889  1.00 34.76           C
ATOM   3882 1HD  PRO B 243      23.220  57.504  43.682  1.00 34.76           H
ATOM   3883 2HD  PRO B 243      21.850  56.651  43.433  1.00 34.76           H
ATOM   3884  N   ARG B 244      21.106  62.016  44.680  1.00 26.83           N
ATOM   3885  H   ARG B 244      20.200  61.856  45.071  1.00 26.83           H
ATOM   3886  CA  ARG B 244      21.573  63.399  44.441  1.00 28.59           C
ATOM   3887  HA  ARG B 244      22.484  63.294  44.042  1.00 28.59           H
ATOM   3888  C   ARG B 244      21.761  64.213  45.715  1.00 29.01           C
ATOM   3889  O   ARG B 244      22.753  64.942  45.860  1.00 28.69           O
ATOM   3890  CB  ARG B 244      20.650  64.107  43.454  1.00 28.95           C
ATOM   3891 1HB  ARG B 244      20.710  63.618  42.584  1.00 28.95           H
ATOM   3892 2HB  ARG B 244      19.719  64.038  43.812  1.00 28.95           H
ATOM   3893  CG  ARG B 244      20.940  65.591  43.181  1.00 33.10           C
ATOM   3894 1HG  ARG B 244      20.883  66.098  44.041  1.00 33.10           H
ATOM   3895 2HG  ARG B 244      21.861  65.679  42.802  1.00 33.10           H
ATOM   3896  CD  ARG B 244      19.896  66.158  42.165  1.00 33.21           C
ATOM   3897 1HD  ARG B 244      19.927  65.623  41.321  1.00 33.21           H
ATOM   3898 2HD  ARG B 244      18.980  66.102  42.562  1.00 33.21           H
ATOM   3899  NE  ARG B 244      20.104  67.561  41.782  1.00 34.36           N
ATOM   3900  HE  ARG B 244      19.603  68.261  42.291  1.00 34.36           H
ATOM   3901  CZ  ARG B 244      20.910  67.963  40.808  1.00 37.15           C
ATOM   3902  NH1 ARG B 244      21.607  67.071  40.105  1.00 38.15           N
ATOM   3903 1HH1 ARG B 244      21.523  66.096  40.311  1.00 38.15           H
ATOM   3904 2HH1 ARG B 244      22.214  67.377  39.371  1.00 38.15           H
ATOM   3905  NH2 ARG B 244      21.015  69.259  40.528  1.00 37.74           N
ATOM   3906 1HH2 ARG B 244      20.487  69.928  41.051  1.00 37.74           H
ATOM   3907 2HH2 ARG B 244      21.622  69.564  39.794  1.00 37.74           H
ATOM   3908  N   LEU B 245      20.801  64.089  46.629  1.00 26.38           N
ATOM   3909  H   LEU B 245      20.070  63.425  46.471  1.00 26.38           H
ATOM   3910  CA  LEU B 245      20.773  64.880  47.846  1.00 26.20           C
ATOM   3911  HA  LEU B 245      21.732  64.944  48.121  1.00 26.20           H
ATOM   3912  C   LEU B 245      19.950  64.184  48.910  1.00 26.67           C
ATOM   3913  O   LEU B 245      19.299  63.165  48.657  1.00 28.46           O
ATOM   3914  CB  LEU B 245      20.185  66.275  47.603  1.00 25.97           C
ATOM   3915 1HB  LEU B 245      20.437  66.853  48.379  1.00 25.97           H
ATOM   3916 2HB  LEU B 245      20.597  66.640  46.768  1.00 25.97           H
ATOM   3917  CG  LEU B 245      18.665  66.346  47.443  1.00 25.22           C
ATOM   3918  HG  LEU B 245      18.245  65.559  47.895  1.00 25.22           H
ATOM   3919  CD1 LEU B 245      18.111  67.587  48.085  1.00 24.24           C
ATOM   3920 1HD1 LEU B 245      17.118  67.632  47.980  1.00 24.24           H
ATOM   3921 2HD1 LEU B 245      18.502  68.409  47.671  1.00 24.24           H
ATOM   3922 3HD1 LEU B 245      18.318  67.607  49.063  1.00 24.24           H
ATOM   3923  CD2 LEU B 245      18.325  66.349  45.967  1.00 27.18           C
ATOM   3924 1HD2 LEU B 245      17.336  66.395  45.827  1.00 27.18           H
ATOM   3925 2HD2 LEU B 245      18.660  65.520  45.520  1.00 27.18           H
ATOM   3926 3HD2 LEU B 245      18.737  67.135  45.506  1.00 27.18           H
ATOM   3927  N   VAL B 246      19.981  64.756  50.108  1.00 26.89           N
ATOM   3928  H   VAL B 246      20.533  65.581  50.232  1.00 26.89           H
ATOM   3929  CA  VAL B 246      19.244  64.231  51.247  1.00 28.28           C
ATOM   3930  HA  VAL B 246      18.585  63.575  50.879  1.00 28.28           H
ATOM   3931  C   VAL B 246      18.651  65.432  51.919  1.00 28.62           C
ATOM   3932  O   VAL B 246      19.269  66.502  51.963  1.00 28.23           O
ATOM   3933  CB  VAL B 246      20.153  63.552  52.302  1.00 30.85           C
ATOM   3934  HB  VAL B 246      20.726  64.238  52.751  1.00 30.85           H
ATOM   3935  CG1 VAL B 246      19.290  62.815  53.312  1.00 34.44           C
ATOM   3936 1HG1 VAL B 246      19.854  62.367  54.006  1.00 34.44           H
ATOM   3937 2HG1 VAL B 246      18.736  62.112  52.865  1.00 34.44           H
ATOM   3938 3HG1 VAL B 246      18.669  63.444  53.780  1.00 34.44           H
ATOM   3939  CG2 VAL B 246      21.061  62.575  51.669  1.00 33.76           C
ATOM   3940 1HG2 VAL B 246      21.647  62.137  52.350  1.00 33.76           H
ATOM   3941 2HG2 VAL B 246      21.651  63.019  50.995  1.00 33.76           H
ATOM   3942 3HG2 VAL B 246      20.545  61.858  51.201  1.00 33.76           H
ATOM   3943  N   SER B 247      17.456  65.250  52.461  1.00 27.86           N
ATOM   3944  H   SER B 247      16.960  64.397  52.295  1.00 27.86           H
ATOM   3945  CA  SER B 247      16.867  66.269  53.285  1.00 28.39           C
ATOM   3946  HA  SER B 247      17.561  66.980  53.398  1.00 28.39           H
ATOM   3947  C   SER B 247      16.469  65.644  54.631  1.00 30.02           C
ATOM   3948  O   SER B 247      16.147  64.453  54.707  1.00 30.37           O
ATOM   3949  CB  SER B 247      15.624  66.836  52.592  1.00 29.39           C
ATOM   3950 1HB  SER B 247      15.876  67.384  51.795  1.00 29.39           H
ATOM   3951 2HB  SER B 247      15.004  66.104  52.311  1.00 29.39           H
ATOM   3952  OG  SER B 247      14.935  67.679  53.519  1.00 34.22           O
ATOM   3953  HG  SER B 247      14.781  68.535  53.119  1.00 34.22           H
ATOM   3954  N   CYS B 248      16.472  66.439  55.693  1.00 29.16           N
ATOM   3955  H   CYS B 248      16.967  67.308  55.676  1.00 29.16           H
ATOM   3956  CA  CYS B 248      15.744  66.026  56.882  1.00 29.69           C
ATOM   3957  HA  CYS B 248      15.044  65.387  56.564  1.00 29.69           H
ATOM   3958  C   CYS B 248      15.092  67.232  57.518  1.00 28.87           C
ATOM   3959  O   CYS B 248      15.463  68.361  57.217  1.00 29.08           O
ATOM   3960  CB  CYS B 248      16.640  65.295  57.877  1.00 30.41           C
ATOM   3961 1HB  CYS B 248      16.018  64.909  58.558  1.00 30.41           H
ATOM   3962 2HB  CYS B 248      17.065  64.555  57.356  1.00 30.41           H
ATOM   3963  SG  CYS B 248      17.850  66.368  58.615  1.00 33.75           S
ATOM   3964  HG  CYS B 248      18.975  65.703  58.798  1.00 33.75           H
ATOM   3965  N   ASP B 249      14.102  66.986  58.372  1.00 29.77           N
ATOM   3966  H   ASP B 249      13.772  66.047  58.464  1.00 29.77           H
ATOM   3967  CA  ASP B 249      13.482  68.020  59.173  1.00 29.37           C
ATOM   3968  HA  ASP B 249      13.309  68.818  58.595  1.00 29.37           H
ATOM   3969  C   ASP B 249      14.449  68.365  60.293  1.00 30.60           C
ATOM   3970  O   ASP B 249      15.116  67.488  60.830  1.00 32.21           O
ATOM   3971  CB  ASP B 249      12.163  67.475  59.748  1.00 30.55           C
ATOM   3972 1HB  ASP B 249      12.360  66.694  60.341  1.00 30.55           H
ATOM   3973 2HB  ASP B 249      11.714  68.193  60.280  1.00 30.55           H
ATOM   3974  CG  ASP B 249      11.218  67.023  58.653  1.00 32.92           C
ATOM   3975  OD1 ASP B 249      11.088  67.776  57.661  1.00 33.95           O
ATOM   3976  OD2 ASP B 249      10.646  65.919  58.746  1.00 31.46           O
ATOM   3977  N   LEU B 250      14.545  69.639  60.631  1.00 29.91           N
ATOM   3978  H   LEU B 250      14.051  70.325  60.097  1.00 29.91           H
ATOM   3979  CA  LEU B 250      15.357  70.068  61.767  1.00 30.45           C
ATOM   3980  HA  LEU B 250      16.087  69.400  61.913  1.00 30.45           H
ATOM   3981  C   LEU B 250      14.430  70.141  62.971  1.00 31.52           C
ATOM   3982  O   LEU B 250      14.066  71.216  63.443  1.00 31.06           O
ATOM   3983  CB  LEU B 250      16.019  71.410  61.483  1.00 28.41           C
ATOM   3984 1HB  LEU B 250      15.388  71.944  60.920  1.00 28.41           H
ATOM   3985 2HB  LEU B 250      16.156  71.870  62.360  1.00 28.41           H
ATOM   3986  CG  LEU B 250      17.364  71.376  60.764  1.00 30.84           C
ATOM   3987  HG  LEU B 250      18.087  71.077  61.387  1.00 30.84           H
ATOM   3988  CD1 LEU B 250      17.370  70.377  59.616  1.00 27.31           C
ATOM   3989 1HD1 LEU B 250      18.257  70.366  59.155  1.00 27.31           H
ATOM   3990 2HD1 LEU B 250      16.673  70.608  58.937  1.00 27.31           H
ATOM   3991 3HD1 LEU B 250      17.183  69.451  59.945  1.00 27.31           H
ATOM   3992  CD2 LEU B 250      17.632  72.784  60.271  1.00 28.94           C
ATOM   3993 1HD2 LEU B 250      18.505  72.834  59.786  1.00 28.94           H
ATOM   3994 2HD2 LEU B 250      17.666  73.430  61.033  1.00 28.94           H
ATOM   3995 3HD2 LEU B 250      16.915  73.087  59.644  1.00 28.94           H
ATOM   3996  N   THR B 251      14.023  68.971  63.435  1.00 33.88           N
ATOM   3997  H   THR B 251      14.332  68.136  62.980  1.00 33.88           H
ATOM   3998  CA  THR B 251      13.144  68.860  64.582  1.00 37.03           C
ATOM   3999  HA  THR B 251      13.288  69.678  65.138  1.00 37.03           H
ATOM   4000  C   THR B 251      13.589  67.612  65.347  1.00 38.01           C
ATOM   4001  O   THR B 251      14.514  66.893  64.910  1.00 35.34           O
ATOM   4002  CB  THR B 251      11.617  68.845  64.181  1.00 37.19           C
ATOM   4003  HB  THR B 251      11.404  69.608  63.571  1.00 37.19           H
ATOM   4004  OG1 THR B 251      10.798  69.036  65.352  1.00 40.71           O
ATOM   4005  HG1 THR B 251       9.877  69.078  65.094  1.00 40.71           H
ATOM   4006  CG2 THR B 251      11.215  67.543  63.485  1.00 36.90           C
ATOM   4007 1HG2 THR B 251      10.246  67.553  63.239  1.00 36.90           H
ATOM   4008 2HG2 THR B 251      11.373  66.755  64.080  1.00 36.90           H
ATOM   4009 3HG2 THR B 251      11.743  67.407  62.647  1.00 36.90           H
ATOM   4010  N   SER B 252      12.961  67.344  66.488  1.00 39.10           N
ATOM   4011  H   SER B 252      12.187  67.902  66.787  1.00 39.10           H
ATOM   4012  CA  SER B 252      13.421  66.224  67.292  1.00 41.15           C
ATOM   4013  HA  SER B 252      14.354  66.456  67.567  1.00 41.15           H
ATOM   4014  C   SER B 252      13.418  64.951  66.440  1.00 40.09           C
ATOM   4015  O   SER B 252      12.534  64.748  65.607  1.00 38.70           O
ATOM   4016  CB  SER B 252      12.597  66.057  68.569  1.00 45.54           C
ATOM   4017 1HB  SER B 252      12.950  65.309  69.131  1.00 45.54           H
ATOM   4018 2HB  SER B 252      12.587  66.901  69.105  1.00 45.54           H
ATOM   4019  OG  SER B 252      11.268  65.748  68.231  1.00 46.07           O
ATOM   4020  HG  SER B 252      11.188  65.678  67.280  1.00 46.07           H
ATOM   4021  N   PRO B 253      14.456  64.132  66.605  1.00 41.86           N
ATOM   4022  CA  PRO B 253      14.637  62.884  65.876  1.00 42.33           C
ATOM   4023  HA  PRO B 253      14.880  63.081  64.926  1.00 42.33           H
ATOM   4024  C   PRO B 253      13.371  62.037  65.797  1.00 42.80           C
ATOM   4025  O   PRO B 253      13.078  61.479  64.725  1.00 43.05           O
ATOM   4026  CB  PRO B 253      15.710  62.179  66.690  1.00 42.85           C
ATOM   4027 1HB  PRO B 253      15.321  61.723  67.490  1.00 42.85           H
ATOM   4028 2HB  PRO B 253      16.210  61.513  66.136  1.00 42.85           H
ATOM   4029  CG  PRO B 253      16.602  63.310  67.101  1.00 44.35           C
ATOM   4030 1HG  PRO B 253      17.124  63.059  67.916  1.00 44.35           H
ATOM   4031 2HG  PRO B 253      17.232  63.539  66.359  1.00 44.35           H
ATOM   4032  CD  PRO B 253      15.654  64.476  67.395  1.00 41.50           C
ATOM   4033 1HD  PRO B 253      15.427  64.533  68.367  1.00 41.50           H
ATOM   4034 2HD  PRO B 253      16.035  65.349  67.090  1.00 41.50           H
ATOM   4035  N   ALA B 254      12.612  61.947  66.892  1.00 41.44           N
ATOM   4036  H   ALA B 254      12.868  62.447  67.720  1.00 41.44           H
ATOM   4037  CA  ALA B 254      11.400  61.114  66.882  1.00 41.17           C
ATOM   4038  HA  ALA B 254      11.703  60.215  66.565  1.00 41.17           H
ATOM   4039  C   ALA B 254      10.349  61.642  65.888  1.00 41.77           C
ATOM   4040  O   ALA B 254       9.517  60.877  65.394  1.00 42.72           O
ATOM   4041  CB  ALA B 254      10.824  60.985  68.300  1.00 41.43           C
ATOM   4042 1HB  ALA B 254      11.514  60.642  68.937  1.00 41.43           H
ATOM   4043 2HB  ALA B 254      10.049  60.353  68.316  1.00 41.43           H
ATOM   4044 3HB  ALA B 254      10.506  61.870  68.639  1.00 41.43           H
ATOM   4045  N   LYS B 255      10.387  62.944  65.592  1.00 40.77           N
ATOM   4046  H   LYS B 255      11.092  63.518  66.009  1.00 40.77           H
ATOM   4047  CA  LYS B 255       9.418  63.554  64.668  1.00 43.14           C
ATOM   4048  HA  LYS B 255       8.668  62.893  64.662  1.00 43.14           H
ATOM   4049  C   LYS B 255       9.999  63.724  63.255  1.00 41.63           C
ATOM   4050  O   LYS B 255       9.277  64.063  62.321  1.00 41.98           O
ATOM   4051  CB  LYS B 255       8.945  64.943  65.166  1.00 46.79           C
ATOM   4052 1HB  LYS B 255       9.598  65.619  64.825  1.00 46.79           H
ATOM   4053 2HB  LYS B 255       8.047  65.114  64.761  1.00 46.79           H
ATOM   4054  CG  LYS B 255       8.813  65.154  66.701  1.00 52.57           C
ATOM   4055 1HG  LYS B 255       9.469  64.555  67.160  1.00 52.57           H
ATOM   4056 2HG  LYS B 255       9.031  66.108  66.908  1.00 52.57           H
ATOM   4057  CD  LYS B 255       7.402  64.846  67.261  1.00 56.09           C
ATOM   4058 1HD  LYS B 255       7.270  65.356  68.111  1.00 56.09           H
ATOM   4059 2HD  LYS B 255       6.716  65.130  66.591  1.00 56.09           H
ATOM   4060  CE  LYS B 255       7.226  63.340  67.549  1.00 57.87           C
ATOM   4061 1HE  LYS B 255       7.503  62.824  66.739  1.00 57.87           H
ATOM   4062 2HE  LYS B 255       7.811  63.090  68.320  1.00 57.87           H
ATOM   4063  NZ  LYS B 255       5.809  62.937  67.893  1.00 58.93           N
ATOM   4064 1HZ  LYS B 255       5.749  61.955  68.070  1.00 58.93           H
ATOM   4065 2HZ  LYS B 255       5.183  63.153  67.144  1.00 58.93           H
ATOM   4066 3HZ  LYS B 255       5.488  63.417  68.710  1.00 58.93           H
ATOM   4067  N   SER B 256      11.298  63.497  63.105  1.00 38.67           N
ATOM   4068  H   SER B 256      11.802  63.044  63.840  1.00 38.67           H
ATOM   4069  CA  SER B 256      12.010  63.893  61.893  1.00 36.62           C
ATOM   4070  HA  SER B 256      11.446  64.639  61.538  1.00 36.62           H
ATOM   4071  C   SER B 256      12.062  62.810  60.796  1.00 35.50           C
ATOM   4072  O   SER B 256      12.379  61.659  61.075  1.00 35.93           O
ATOM   4073  CB  SER B 256      13.427  64.371  62.255  1.00 36.15           C
ATOM   4074 1HB  SER B 256      13.390  65.130  62.905  1.00 36.15           H
ATOM   4075 2HB  SER B 256      13.964  63.623  62.646  1.00 36.15           H
ATOM   4076  OG  SER B 256      14.111  64.832  61.091  1.00 37.78           O
ATOM   4077  HG  SER B 256      15.042  64.935  61.288  1.00 37.78           H
ATOM   4078  N   ARG B 257      11.736  63.212  59.564  1.00 33.75           N
ATOM   4079  H   ARG B 257      11.396  64.147  59.464  1.00 33.75           H
ATOM   4080  CA  ARG B 257      11.833  62.400  58.343  1.00 31.55           C
ATOM   4081  HA  ARG B 257      11.637  61.460  58.624  1.00 31.55           H
ATOM   4082  C   ARG B 257      13.220  62.570  57.734  1.00 33.13           C
ATOM   4083  O   ARG B 257      13.788  63.661  57.757  1.00 32.37           O
ATOM   4084  CB  ARG B 257      10.860  62.935  57.278  1.00 32.50           C
ATOM   4085 1HB  ARG B 257      11.123  63.878  57.076  1.00 32.50           H
ATOM   4086 2HB  ARG B 257      10.973  62.374  56.458  1.00 32.50           H
ATOM   4087  CG  ARG B 257       9.360  62.933  57.648  1.00 35.94           C
ATOM   4088 1HG  ARG B 257       9.042  61.987  57.713  1.00 35.94           H
ATOM   4089 2HG  ARG B 257       9.242  63.386  58.532  1.00 35.94           H
ATOM   4090  CD  ARG B 257       8.520  63.678  56.579  1.00 38.00           C
ATOM   4091 1HD  ARG B 257       8.628  63.240  55.687  1.00 38.00           H
ATOM   4092 2HD  ARG B 257       7.554  63.678  56.836  1.00 38.00           H
ATOM   4093  NE  ARG B 257       8.953  65.073  56.452  1.00 39.43           N
ATOM   4094  HE  ARG B 257       9.517  65.445  57.189  1.00 39.43           H
ATOM   4095  CZ  ARG B 257       8.660  65.889  55.439  1.00 39.64           C
ATOM   4096  NH1 ARG B 257       7.900  65.490  54.419  1.00 37.60           N
ATOM   4097 1HH1 ARG B 257       7.535  64.559  54.402  1.00 37.60           H
ATOM   4098 2HH1 ARG B 257       7.695  66.122  53.671  1.00 37.60           H
ATOM   4099  NH2 ARG B 257       9.136  67.132  55.455  1.00 40.79           N
ATOM   4100 1HH2 ARG B 257       9.703  67.440  56.219  1.00 40.79           H
ATOM   4101 2HH2 ARG B 257       8.926  67.757  54.703  1.00 40.79           H
ATOM   4102  N   ILE B 258      13.764  61.502  57.177  1.00 30.42           N
ATOM   4103  H   ILE B 258      13.357  60.602  57.332  1.00 30.42           H
ATOM   4104  CA  ILE B 258      14.931  61.619  56.353  1.00 29.48           C
ATOM   4105  HA  ILE B 258      15.304  62.542  56.451  1.00 29.48           H
ATOM   4106  C   ILE B 258      14.420  61.311  54.951  1.00 30.08           C
ATOM   4107  O   ILE B 258      13.712  60.322  54.765  1.00 28.88           O
ATOM   4108  CB  ILE B 258      16.032  60.617  56.780  1.00 30.86           C
ATOM   4109  HB  ILE B 258      15.622  59.711  56.888  1.00 30.86           H
ATOM   4110  CG1 ILE B 258      16.632  61.021  58.122  1.00 30.14           C
ATOM   4111 1HG1 ILE B 258      17.334  61.713  57.954  1.00 30.14           H
ATOM   4112 2HG1 ILE B 258      15.904  61.414  58.683  1.00 30.14           H
ATOM   4113  CG2 ILE B 258      17.124  60.518  55.709  1.00 27.77           C
ATOM   4114 1HG2 ILE B 258      17.836  59.872  55.982  1.00 27.77           H
ATOM   4115 2HG2 ILE B 258      17.557  61.406  55.556  1.00 27.77           H
ATOM   4116 3HG2 ILE B 258      16.744  60.207  54.838  1.00 27.77           H
ATOM   4117  CD1 ILE B 258      17.270  59.848  58.892  1.00 32.20           C
ATOM   4118 1HD1 ILE B 258      17.650  60.156  59.764  1.00 32.20           H
ATOM   4119 2HD1 ILE B 258      18.010  59.433  58.363  1.00 32.20           H
ATOM   4120 3HD1 ILE B 258      16.594  59.137  59.086  1.00 32.20           H
ATOM   4121  N   LYS B 259      14.729  62.184  53.990  1.00 28.06           N
ATOM   4122  H   LYS B 259      15.271  62.990  54.226  1.00 28.06           H
ATOM   4123  CA  LYS B 259      14.307  62.004  52.620  1.00 29.50           C
ATOM   4124  HA  LYS B 259      13.773  61.159  52.588  1.00 29.50           H
ATOM   4125  C   LYS B 259      15.542  61.881  51.744  1.00 29.44           C
ATOM   4126  O   LYS B 259      16.403  62.755  51.750  1.00 30.37           O
ATOM   4127  CB  LYS B 259      13.417  63.161  52.172  1.00 31.27           C
ATOM   4128 1HB  LYS B 259      13.983  63.982  52.097  1.00 31.27           H
ATOM   4129 2HB  LYS B 259      13.036  62.936  51.275  1.00 31.27           H
ATOM   4130  CG  LYS B 259      12.255  63.440  53.156  1.00 33.87           C
ATOM   4131 1HG  LYS B 259      11.686  62.621  53.234  1.00 33.87           H
ATOM   4132 2HG  LYS B 259      12.632  63.671  54.053  1.00 33.87           H
ATOM   4133  CD  LYS B 259      11.377  64.587  52.700  1.00 38.00           C
ATOM   4134 1HD  LYS B 259      11.131  64.432  51.743  1.00 38.00           H
ATOM   4135 2HD  LYS B 259      10.549  64.590  53.261  1.00 38.00           H
ATOM   4136  CE  LYS B 259      12.039  65.951  52.812  1.00 39.13           C
ATOM   4137 1HE  LYS B 259      12.425  66.045  53.730  1.00 39.13           H
ATOM   4138 2HE  LYS B 259      12.772  66.008  52.135  1.00 39.13           H
ATOM   4139  NZ  LYS B 259      11.063  67.094  52.572  1.00 38.99           N
ATOM   4140 1HZ  LYS B 259      11.521  67.979  52.651  1.00 38.99           H
ATOM   4141 2HZ  LYS B 259      10.317  67.074  53.237  1.00 38.99           H
ATOM   4142 3HZ  LYS B 259      10.661  67.036  51.658  1.00 38.99           H
ATOM   4143  N   ILE B 260      15.643  60.769  51.031  1.00 28.83           N
ATOM   4144  H   ILE B 260      14.939  60.065  51.124  1.00 28.83           H
ATOM   4145  CA  ILE B 260      16.752  60.546  50.116  1.00 29.41           C
ATOM   4146  HA  ILE B 260      17.440  61.237  50.340  1.00 29.41           H
ATOM   4147  C   ILE B 260      16.241  60.750  48.692  1.00 29.87           C
ATOM   4148  O   ILE B 260      15.213  60.165  48.293  1.00 29.96           O
ATOM   4149  CB  ILE B 260      17.385  59.128  50.304  1.00 29.98           C
ATOM   4150  HB  ILE B 260      16.654  58.446  50.276  1.00 29.98           H
ATOM   4151  CG1 ILE B 260      18.081  59.031  51.676  1.00 29.27           C
ATOM   4152 1HG1 ILE B 260      18.959  59.506  51.611  1.00 29.27           H
ATOM   4153 2HG1 ILE B 260      17.502  59.491  52.349  1.00 29.27           H
ATOM   4154  CG2 ILE B 260      18.419  58.830  49.162  1.00 28.94           C
ATOM   4155 1HG2 ILE B 260      18.828  57.925  49.276  1.00 28.94           H
ATOM   4156 2HG2 ILE B 260      19.158  59.503  49.163  1.00 28.94           H
ATOM   4157 3HG2 ILE B 260      17.979  58.858  48.264  1.00 28.94           H
ATOM   4158  CD1 ILE B 260      18.350  57.596  52.177  1.00 32.36           C
ATOM   4159 1HD1 ILE B 260      18.802  57.607  53.069  1.00 32.36           H
ATOM   4160 2HD1 ILE B 260      18.939  57.099  51.540  1.00 32.36           H
ATOM   4161 3HD1 ILE B 260      17.497  57.083  52.271  1.00 32.36           H
ATOM   4162  N   TYR B 261      16.959  61.574  47.938  1.00 29.25           N
ATOM   4163  H   TYR B 261      17.826  61.925  48.291  1.00 29.25           H
ATOM   4164  CA  TYR B 261      16.514  61.985  46.599  1.00 30.09           C
ATOM   4165  HA  TYR B 261      15.553  61.713  46.548  1.00 30.09           H
ATOM   4166  C   TYR B 261      17.293  61.261  45.518  1.00 31.33           C
ATOM   4167  O   TYR B 261      18.530  61.204  45.573  1.00 28.76           O
ATOM   4168  CB  TYR B 261      16.677  63.513  46.414  1.00 29.31           C
ATOM   4169 1HB  TYR B 261      17.619  63.760  46.639  1.00 29.31           H
ATOM   4170 2HB  TYR B 261      16.492  63.738  45.457  1.00 29.31           H
ATOM   4171  CG  TYR B 261      15.747  64.360  47.285  1.00 27.29           C
ATOM   4172  CD1 TYR B 261      14.683  65.071  46.723  1.00 26.13           C
ATOM   4173  HD1 TYR B 261      14.522  65.015  45.738  1.00 26.13           H
ATOM   4174  CD2 TYR B 261      15.931  64.448  48.664  1.00 27.00           C
ATOM   4175  HD2 TYR B 261      16.680  63.944  49.094  1.00 27.00           H
ATOM   4176  CE1 TYR B 261      13.856  65.844  47.498  1.00 25.21           C
ATOM   4177  HE1 TYR B 261      13.108  66.353  47.072  1.00 25.21           H
ATOM   4178  CE2 TYR B 261      15.085  65.230  49.455  1.00 25.59           C
ATOM   4179  HE2 TYR B 261      15.230  65.285  50.443  1.00 25.59           H
ATOM   4180  CZ  TYR B 261      14.051  65.924  48.867  1.00 26.39           C
ATOM   4181  OH  TYR B 261      13.176  66.695  49.652  1.00 28.17           O
ATOM   4182  HH  TYR B 261      12.375  66.870  49.159  1.00 28.17           H
ATOM   4183  N   LEU B 262      16.583  60.705  44.539  1.00 30.12           N
ATOM   4184  H   LEU B 262      15.588  60.646  44.616  1.00 30.12           H
ATOM   4185  CA  LEU B 262      17.250  60.184  43.361  1.00 29.94           C
ATOM   4186  HA  LEU B 262      18.226  60.154  43.578  1.00 29.94           H
ATOM   4187  C   LEU B 262      16.968  61.113  42.202  1.00 31.32           C
ATOM   4188  O   LEU B 262      15.864  61.617  42.079  1.00 28.47           O
ATOM   4189  CB  LEU B 262      16.773  58.778  43.025  1.00 32.72           C
ATOM   4190 1HB  LEU B 262      15.827  58.849  42.710  1.00 32.72           H
ATOM   4191 2HB  LEU B 262      17.348  58.435  42.282  1.00 32.72           H
ATOM   4192  CG  LEU B 262      16.815  57.751  44.167  1.00 35.85           C
ATOM   4193  HG  LEU B 262      16.223  58.047  44.917  1.00 35.85           H
ATOM   4194  CD1 LEU B 262      16.324  56.399  43.617  1.00 35.82           C
ATOM   4195 1HD1 LEU B 262      16.335  55.697  44.329  1.00 35.82           H
ATOM   4196 2HD1 LEU B 262      16.906  56.085  42.867  1.00 35.82           H
ATOM   4197 3HD1 LEU B 262      15.389  56.471  43.271  1.00 35.82           H
ATOM   4198  CD2 LEU B 262      18.211  57.645  44.766  1.00 34.60           C
ATOM   4199 1HD2 LEU B 262      18.232  56.975  45.508  1.00 34.60           H
ATOM   4200 2HD2 LEU B 262      18.510  58.525  45.136  1.00 34.60           H
ATOM   4201 3HD2 LEU B 262      18.876  57.360  44.076  1.00 34.60           H
ATOM   4202  N   LEU B 263      17.985  61.384  41.393  1.00 30.87           N
ATOM   4203  H   LEU B 263      18.913  61.122  41.656  1.00 30.87           H
ATOM   4204  CA  LEU B 263      17.757  62.058  40.130  1.00 33.18           C
ATOM   4205  HA  LEU B 263      16.981  62.681  40.229  1.00 33.18           H
ATOM   4206  C   LEU B 263      17.504  60.961  39.117  1.00 33.38           C
ATOM   4207  O   LEU B 263      18.273  60.009  39.051  1.00 34.72           O
ATOM   4208  CB  LEU B 263      18.978  62.868  39.727  1.00 34.86           C
ATOM   4209 1HB  LEU B 263      19.227  63.432  40.515  1.00 34.86           H
ATOM   4210 2HB  LEU B 263      19.712  62.215  39.539  1.00 34.86           H
ATOM   4211  CG  LEU B 263      18.856  63.800  38.504  1.00 38.67           C
ATOM   4212  HG  LEU B 263      18.384  63.305  37.775  1.00 38.67           H
ATOM   4213  CD1 LEU B 263      18.053  65.056  38.780  1.00 38.83           C
ATOM   4214 1HD1 LEU B 263      17.997  65.632  37.965  1.00 38.83           H
ATOM   4215 2HD1 LEU B 263      18.472  65.596  39.510  1.00 38.83           H
ATOM   4216 3HD1 LEU B 263      17.120  64.830  39.061  1.00 38.83           H
ATOM   4217  CD2 LEU B 263      20.233  64.207  38.081  1.00 40.23           C
ATOM   4218 1HD2 LEU B 263      20.199  64.814  37.287  1.00 40.23           H
ATOM   4219 2HD2 LEU B 263      20.783  63.409  37.834  1.00 40.23           H
ATOM   4220 3HD2 LEU B 263      20.706  64.690  38.818  1.00 40.23           H
ATOM   4221  N   GLU B 264      16.448  61.100  38.328  1.00 32.19           N
ATOM   4222  H   GLU B 264      15.905  61.938  38.381  1.00 32.19           H
ATOM   4223  CA  GLU B 264      16.059  60.057  37.383  1.00 33.10           C
ATOM   4224  HA  GLU B 264      16.697  59.290  37.459  1.00 33.10           H
ATOM   4225  C   GLU B 264      16.140  60.644  35.977  1.00 33.32           C
ATOM   4226  O   GLU B 264      15.268  61.407  35.543  1.00 32.63           O
ATOM   4227  CB  GLU B 264      14.654  59.551  37.732  1.00 33.45           C
ATOM   4228 1HB  GLU B 264      14.715  59.065  38.604  1.00 33.45           H
ATOM   4229 2HB  GLU B 264      14.062  60.350  37.837  1.00 33.45           H
ATOM   4230  CG  GLU B 264      13.976  58.617  36.744  1.00 33.30           C
ATOM   4231 1HG  GLU B 264      13.159  58.232  37.174  1.00 33.30           H
ATOM   4232 2HG  GLU B 264      13.711  59.142  35.935  1.00 33.30           H
ATOM   4233  CD  GLU B 264      14.868  57.479  36.306  1.00 34.68           C
ATOM   4234  OE1 GLU B 264      14.718  56.372  36.847  1.00 37.48           O
ATOM   4235  OE2 GLU B 264      15.728  57.697  35.432  1.00 33.66           O
ATOM   4236  N   GLN B 265      17.204  60.306  35.266  1.00 33.67           N
ATOM   4237  H   GLN B 265      17.881  59.677  35.649  1.00 33.67           H
ATOM   4238  CA  GLN B 265      17.392  60.848  33.926  1.00 33.68           C
ATOM   4239  HA  GLN B 265      17.213  61.824  34.047  1.00 33.68           H
ATOM   4240  C   GLN B 265      16.377  60.322  32.910  1.00 35.76           C
ATOM   4241  O   GLN B 265      16.144  60.953  31.882  1.00 35.74           O
ATOM   4242  CB  GLN B 265      18.829  60.637  33.444  1.00 36.05           C
ATOM   4243 1HB  GLN B 265      19.088  59.682  33.587  1.00 36.05           H
ATOM   4244 2HB  GLN B 265      18.886  60.856  32.470  1.00 36.05           H
ATOM   4245  CG  GLN B 265      19.802  61.509  34.184  1.00 35.54           C
ATOM   4246 1HG  GLN B 265      19.491  62.458  34.133  1.00 35.54           H
ATOM   4247 2HG  GLN B 265      19.835  61.219  35.141  1.00 35.54           H
ATOM   4248  CD  GLN B 265      21.177  61.427  33.613  1.00 41.67           C
ATOM   4249  OE1 GLN B 265      22.063  60.831  34.215  1.00 42.14           O
ATOM   4250  NE2 GLN B 265      21.380  62.039  32.439  1.00 42.19           N
ATOM   4251 1HE2 GLN B 265      22.286  62.022  32.016  1.00 42.19           H
ATOM   4252 2HE2 GLN B 265      20.625  62.513  31.985  1.00 42.19           H
ATOM   4253  N   MET B 266      15.763  59.182  33.185  1.00 33.60           N
ATOM   4254  H   MET B 266      15.945  58.693  34.038  1.00 33.60           H
ATOM   4255  CA  MET B 266      14.809  58.656  32.203  1.00 35.85           C
ATOM   4256  HA  MET B 266      15.122  58.929  31.293  1.00 35.85           H
ATOM   4257  C   MET B 266      13.452  59.288  32.481  1.00 36.30           C
ATOM   4258  O   MET B 266      12.799  58.983  33.476  1.00 37.54           O
ATOM   4259  CB  MET B 266      14.776  57.118  32.210  1.00 35.38           C
ATOM   4260 1HB  MET B 266      15.662  56.782  31.890  1.00 35.38           H
ATOM   4261 2HB  MET B 266      14.621  56.810  33.149  1.00 35.38           H
ATOM   4262  CG  MET B 266      13.693  56.506  31.328  1.00 38.98           C
ATOM   4263 1HG  MET B 266      13.859  55.520  31.356  1.00 38.98           H
ATOM   4264 2HG  MET B 266      12.831  56.712  31.791  1.00 38.98           H
ATOM   4265  SD  MET B 266      13.734  57.153  29.653  1.00 41.77           S
ATOM   4266  CE  MET B 266      15.286  56.467  29.056  1.00 42.14           C
ATOM   4267 1HE  MET B 266      15.459  56.743  28.111  1.00 42.14           H
ATOM   4268 2HE  MET B 266      15.272  55.468  29.087  1.00 42.14           H
ATOM   4269 3HE  MET B 266      16.055  56.781  29.614  1.00 42.14           H
ATOM   4270  N   VAL B 267      13.040  60.212  31.627  1.00 35.50           N
ATOM   4271  H   VAL B 267      13.615  60.478  30.853  1.00 35.50           H
ATOM   4272  CA  VAL B 267      11.751  60.832  31.826  1.00 35.28           C
ATOM   4273  HA  VAL B 267      11.578  60.836  32.811  1.00 35.28           H
ATOM   4274  C   VAL B 267      10.717  59.961  31.121  1.00 35.55           C
ATOM   4275  O   VAL B 267      10.528  60.041  29.907  1.00 38.10           O
ATOM   4276  CB  VAL B 267      11.736  62.317  31.360  1.00 35.38           C
ATOM   4277  HB  VAL B 267      11.999  62.356  30.396  1.00 35.38           H
ATOM   4278  CG1 VAL B 267      10.335  62.911  31.492  1.00 33.12           C
ATOM   4279 1HG1 VAL B 267      10.321  63.865  31.194  1.00 33.12           H
ATOM   4280 2HG1 VAL B 267      10.021  62.881  32.441  1.00 33.12           H
ATOM   4281 3HG1 VAL B 267       9.677  62.405  30.934  1.00 33.12           H
ATOM   4282  CG2 VAL B 267      12.729  63.150  32.202  1.00 31.85           C
ATOM   4283 1HG2 VAL B 267      12.729  64.107  31.913  1.00 31.85           H
ATOM   4284 2HG2 VAL B 267      13.661  62.800  32.107  1.00 31.85           H
ATOM   4285 3HG2 VAL B 267      12.488  63.122  33.172  1.00 31.85           H
ATOM   4286  N   SER B 268      10.086  59.084  31.885  1.00 34.84           N
ATOM   4287  H   SER B 268      10.380  58.959  32.833  1.00 34.84           H
ATOM   4288  CA  SER B 268       8.972  58.297  31.373  1.00 35.90           C
ATOM   4289  HA  SER B 268       8.505  58.929  30.755  1.00 35.90           H
ATOM   4290  C   SER B 268       8.005  57.884  32.498  1.00 36.88           C
ATOM   4291  O   SER B 268       8.349  57.918  33.694  1.00 34.02           O
ATOM   4292  CB  SER B 268       9.452  57.074  30.566  1.00 33.98           C
ATOM   4293 1HB  SER B 268       8.684  56.626  30.109  1.00 33.98           H
ATOM   4294 2HB  SER B 268      10.135  57.342  29.886  1.00 33.98           H
ATOM   4295  OG  SER B 268      10.056  56.113  31.413  1.00 36.45           O
ATOM   4296  HG  SER B 268      10.192  56.493  32.281  1.00 36.45           H
ATOM   4297  N   LEU B 269       6.785  57.521  32.101  1.00 37.41           N
ATOM   4298  H   LEU B 269       6.555  57.574  31.129  1.00 37.41           H
ATOM   4299  CA  LEU B 269       5.776  57.048  33.044  1.00 38.62           C
ATOM   4300  HA  LEU B 269       5.643  57.786  33.706  1.00 38.62           H
ATOM   4301  C   LEU B 269       6.282  55.767  33.730  1.00 39.66           C
ATOM   4302  O   LEU B 269       6.122  55.607  34.946  1.00 37.80           O
ATOM   4303  CB  LEU B 269       4.455  56.778  32.334  1.00 37.94           C
ATOM   4304 1HB  LEU B 269       4.155  57.635  31.914  1.00 37.94           H
ATOM   4305 2HB  LEU B 269       4.627  56.099  31.621  1.00 37.94           H
ATOM   4306  CG  LEU B 269       3.315  56.257  33.230  1.00 39.64           C
ATOM   4307  HG  LEU B 269       3.605  55.363  33.571  1.00 39.64           H
ATOM   4308  CD1 LEU B 269       3.077  57.132  34.456  1.00 38.03           C
ATOM   4309 1HD1 LEU B 269       2.333  56.769  35.017  1.00 38.03           H
ATOM   4310 2HD1 LEU B 269       2.834  58.065  34.189  1.00 38.03           H
ATOM   4311 3HD1 LEU B 269       3.897  57.180  35.027  1.00 38.03           H
ATOM   4312  CD2 LEU B 269       2.019  56.077  32.436  1.00 40.43           C
ATOM   4313 1HD2 LEU B 269       1.283  55.739  33.023  1.00 40.43           H
ATOM   4314 2HD2 LEU B 269       2.143  55.422  31.691  1.00 40.43           H
ATOM   4315 3HD2 LEU B 269       1.720  56.944  32.037  1.00 40.43           H
ATOM   4316  N   GLU B 270       6.876  54.881  32.916  1.00 39.64           N
ATOM   4317  H   GLU B 270       6.928  55.086  31.939  1.00 39.64           H
ATOM   4318  CA  GLU B 270       7.449  53.629  33.402  1.00 41.50           C
ATOM   4319  HA  GLU B 270       6.688  53.136  33.824  1.00 41.50           H
ATOM   4320  C   GLU B 270       8.507  53.912  34.468  1.00 40.05           C
ATOM   4321  O   GLU B 270       8.464  53.326  35.555  1.00 40.55           O
ATOM   4322  CB  GLU B 270       8.004  52.767  32.246  1.00 42.86           C
ATOM   4323 1HB  GLU B 270       8.917  52.453  32.506  1.00 42.86           H
ATOM   4324 2HB  GLU B 270       7.400  51.979  32.131  1.00 42.86           H
ATOM   4325  CG  GLU B 270       8.120  53.474  30.883  1.00 45.23           C
ATOM   4326 1HG  GLU B 270       8.622  54.329  31.013  1.00 45.23           H
ATOM   4327 2HG  GLU B 270       8.630  52.879  30.262  1.00 45.23           H
ATOM   4328  CD  GLU B 270       6.760  53.801  30.237  1.00 46.68           C
ATOM   4329  OE1 GLU B 270       6.645  54.848  29.561  1.00 44.63           O
ATOM   4330  OE2 GLU B 270       5.801  53.019  30.422  1.00 47.86           O
ATOM   4331  N   ALA B 271       9.424  54.829  34.166  1.00 37.73           N
ATOM   4332  H   ALA B 271       9.418  55.233  33.251  1.00 37.73           H
ATOM   4333  CA  ALA B 271      10.431  55.263  35.116  1.00 37.22           C
ATOM   4334  HA  ALA B 271      10.971  54.450  35.334  1.00 37.22           H
ATOM   4335  C   ALA B 271       9.770  55.828  36.375  1.00 37.29           C
ATOM   4336  O   ALA B 271      10.197  55.542  37.496  1.00 36.39           O
ATOM   4337  CB  ALA B 271      11.312  56.317  34.489  1.00 37.38           C
ATOM   4338 1HB  ALA B 271      11.755  55.969  33.663  1.00 37.38           H
ATOM   4339 2HB  ALA B 271      12.029  56.608  35.123  1.00 37.38           H
ATOM   4340 3HB  ALA B 271      10.780  57.124  34.235  1.00 37.38           H
ATOM   4341  N   MET B 272       8.750  56.648  36.202  1.00 36.88           N
ATOM   4342  H   MET B 272       8.420  56.863  35.283  1.00 36.88           H
ATOM   4343  CA  MET B 272       8.115  57.234  37.373  1.00 40.62           C
ATOM   4344  HA  MET B 272       8.889  57.602  37.889  1.00 40.62           H
ATOM   4345  C   MET B 272       7.396  56.204  38.222  1.00 39.97           C
ATOM   4346  O   MET B 272       7.457  56.279  39.451  1.00 40.24           O
ATOM   4347  CB  MET B 272       7.161  58.357  37.003  1.00 44.02           C
ATOM   4348 1HB  MET B 272       7.514  58.836  36.199  1.00 44.02           H
ATOM   4349 2HB  MET B 272       6.264  57.969  36.792  1.00 44.02           H
ATOM   4350  CG  MET B 272       7.019  59.345  38.148  1.00 50.23           C
ATOM   4351 1HG  MET B 272       6.347  58.953  38.776  1.00 50.23           H
ATOM   4352 2HG  MET B 272       7.911  59.386  38.597  1.00 50.23           H
ATOM   4353  SD  MET B 272       6.508  60.921  37.488  1.00 60.13           S
ATOM   4354  CE  MET B 272       7.614  61.999  38.359  1.00 55.78           C
ATOM   4355 1HE  MET B 272       7.461  62.953  38.102  1.00 55.78           H
ATOM   4356 2HE  MET B 272       8.567  61.775  38.156  1.00 55.78           H
ATOM   4357 3HE  MET B 272       7.484  61.923  39.348  1.00 55.78           H
ATOM   4358  N   GLU B 273       6.728  55.243  37.573  1.00 39.80           N
ATOM   4359  H   GLU B 273       6.694  55.271  36.574  1.00 39.80           H
ATOM   4360  CA  GLU B 273       6.035  54.135  38.281  1.00 40.29           C
ATOM   4361  HA  GLU B 273       5.445  54.614  38.931  1.00 40.29           H
ATOM   4362  C   GLU B 273       6.983  53.229  39.054  1.00 38.62           C
ATOM   4363  O   GLU B 273       6.683  52.806  40.166  1.00 39.33           O
ATOM   4364  CB  GLU B 273       5.213  53.269  37.314  1.00 42.93           C
ATOM   4365 1HB  GLU B 273       5.824  52.915  36.606  1.00 42.93           H
ATOM   4366 2HB  GLU B 273       4.818  52.506  37.826  1.00 42.93           H
ATOM   4367  CG  GLU B 273       4.081  54.009  36.629  1.00 45.34           C
ATOM   4368 1HG  GLU B 273       3.613  54.578  37.305  1.00 45.34           H
ATOM   4369 2HG  GLU B 273       4.464  54.591  35.912  1.00 45.34           H
ATOM   4370  CD  GLU B 273       3.072  53.077  36.004  1.00 49.03           C
ATOM   4371  OE1 GLU B 273       3.123  51.868  36.306  1.00 51.89           O
ATOM   4372  OE2 GLU B 273       2.224  53.551  35.219  1.00 48.17           O
ATOM   4373  N   ASP B 274       8.123  52.927  38.445  1.00 37.03           N
ATOM   4374  H   ASP B 274       8.284  53.270  37.519  1.00 37.03           H
ATOM   4375  CA  ASP B 274       9.131  52.123  39.076  1.00 37.72           C
ATOM   4376  HA  ASP B 274       8.662  51.268  39.296  1.00 37.72           H
ATOM   4377  C   ASP B 274       9.641  52.788  40.351  1.00 36.24           C
ATOM   4378  O   ASP B 274       9.928  52.099  41.326  1.00 37.69           O
ATOM   4379  CB  ASP B 274      10.305  51.888  38.114  1.00 38.44           C
ATOM   4380 1HB  ASP B 274       9.951  51.643  37.211  1.00 38.44           H
ATOM   4381 2HB  ASP B 274      10.849  52.724  38.043  1.00 38.44           H
ATOM   4382  CG  ASP B 274      11.201  50.786  38.579  1.00 38.30           C
ATOM   4383  OD1 ASP B 274      10.846  49.640  38.310  1.00 38.08           O
ATOM   4384  OD2 ASP B 274      12.238  51.048  39.240  1.00 40.25           O
ATOM   4385  N   LEU B 275       9.768  54.114  40.346  1.00 33.34           N
ATOM   4386  H   LEU B 275       9.558  54.626  39.513  1.00 33.34           H
ATOM   4387  CA  LEU B 275      10.209  54.828  41.536  1.00 31.75           C
ATOM   4388  HA  LEU B 275      11.049  54.386  41.851  1.00 31.75           H
ATOM   4389  C   LEU B 275       9.093  54.739  42.575  1.00 32.59           C
ATOM   4390  O   LEU B 275       9.340  54.469  43.744  1.00 30.43           O
ATOM   4391  CB  LEU B 275      10.513  56.291  41.217  1.00 29.61           C
ATOM   4392 1HB  LEU B 275       9.725  56.666  40.729  1.00 29.61           H
ATOM   4393 2HB  LEU B 275      10.628  56.774  42.085  1.00 29.61           H
ATOM   4394  CG  LEU B 275      11.765  56.547  40.363  1.00 31.40           C
ATOM   4395  HG  LEU B 275      11.782  55.870  39.627  1.00 31.40           H
ATOM   4396  CD1 LEU B 275      11.708  57.945  39.741  1.00 31.32           C
ATOM   4397 1HD1 LEU B 275      12.519  58.122  39.183  1.00 31.32           H
ATOM   4398 2HD1 LEU B 275      11.662  58.650  40.448  1.00 31.32           H
ATOM   4399 3HD1 LEU B 275      10.904  58.044  39.155  1.00 31.32           H
ATOM   4400  CD2 LEU B 275      13.050  56.367  41.177  1.00 30.74           C
ATOM   4401 1HD2 LEU B 275      13.858  56.536  40.613  1.00 30.74           H
ATOM   4402 2HD2 LEU B 275      13.117  55.438  41.540  1.00 30.74           H
ATOM   4403 3HD2 LEU B 275      13.077  57.001  41.950  1.00 30.74           H
ATOM   4404  N   TRP B 276       7.865  54.948  42.110  1.00 33.20           N
ATOM   4405  H   TRP B 276       7.752  55.102  41.128  1.00 33.20           H
ATOM   4406  CA  TRP B 276       6.673  54.965  42.952  1.00 34.18           C
ATOM   4407  HA  TRP B 276       6.829  55.718  43.592  1.00 34.18           H
ATOM   4408  C   TRP B 276       6.506  53.655  43.739  1.00 36.49           C
ATOM   4409  O   TRP B 276       6.191  53.677  44.939  1.00 37.59           O
ATOM   4410  CB  TRP B 276       5.424  55.212  42.089  1.00 33.45           C
ATOM   4411 1HB  TRP B 276       5.555  56.024  41.520  1.00 33.45           H
ATOM   4412 2HB  TRP B 276       5.248  54.420  41.505  1.00 33.45           H
ATOM   4413  CG  TRP B 276       4.241  55.430  42.930  1.00 35.44           C
ATOM   4414  CD1 TRP B 276       3.223  54.539  43.174  1.00 36.68           C
ATOM   4415  HD1 TRP B 276       3.151  53.629  42.765  1.00 36.68           H
ATOM   4416  CD2 TRP B 276       3.963  56.582  43.736  1.00 35.33           C
ATOM   4417  NE1 TRP B 276       2.321  55.073  44.057  1.00 33.25           N
ATOM   4418  HE1 TRP B 276       1.491  54.621  44.384  1.00 33.25           H
ATOM   4419  CE2 TRP B 276       2.742  56.328  44.419  1.00 35.66           C
ATOM   4420  CE3 TRP B 276       4.615  57.808  43.941  1.00 35.11           C
ATOM   4421  HE3 TRP B 276       5.473  58.016  43.471  1.00 35.11           H
ATOM   4422  CZ2 TRP B 276       2.157  57.259  45.292  1.00 34.48           C
ATOM   4423  HZ2 TRP B 276       1.295  57.061  45.759  1.00 34.48           H
ATOM   4424  CZ3 TRP B 276       4.036  58.732  44.818  1.00 34.23           C
ATOM   4425  HZ3 TRP B 276       4.491  59.607  44.982  1.00 34.23           H
ATOM   4426  CH2 TRP B 276       2.808  58.445  45.480  1.00 37.40           C
ATOM   4427  HH2 TRP B 276       2.414  59.127  46.096  1.00 37.40           H
ATOM   4428  N   THR B 277       6.726  52.527  43.058  1.00 34.74           N
ATOM   4429  H   THR B 277       7.057  52.585  42.116  1.00 34.74           H
ATOM   4430  CA  THR B 277       6.498  51.213  43.649  1.00 38.20           C
ATOM   4431  HA  THR B 277       5.915  51.429  44.432  1.00 38.20           H
ATOM   4432  C   THR B 277       7.788  50.544  44.100  1.00 38.36           C
ATOM   4433  O   THR B 277       7.772  49.367  44.442  1.00 40.55           O
ATOM   4434  CB  THR B 277       5.837  50.250  42.639  1.00 39.32           C
ATOM   4435  HB  THR B 277       5.673  49.354  43.052  1.00 39.32           H
ATOM   4436  OG1 THR B 277       6.753  50.025  41.562  1.00 38.18           O
ATOM   4437  HG1 THR B 277       7.645  49.975  41.906  1.00 38.18           H
ATOM   4438  CG2 THR B 277       4.498  50.813  42.106  1.00 36.93           C
ATOM   4439 1HG2 THR B 277       4.079  50.182  41.453  1.00 36.93           H
ATOM   4440 2HG2 THR B 277       4.636  51.688  41.642  1.00 36.93           H
ATOM   4441 3HG2 THR B 277       3.849  50.960  42.852  1.00 36.93           H
ATOM   4442  N   LEU B 278       8.892  51.294  44.098  1.00 36.76           N
ATOM   4443  H   LEU B 278       8.802  52.273  43.913  1.00 36.76           H
ATOM   4444  CA  LEU B 278      10.229  50.752  44.354  1.00 37.06           C
ATOM   4445  HA  LEU B 278      10.859  51.450  44.012  1.00 37.06           H
ATOM   4446  C   LEU B 278      10.434  49.437  43.581  1.00 39.37           C
ATOM   4447  O   LEU B 278      10.721  48.407  44.173  1.00 40.43           O
ATOM   4448  CB  LEU B 278      10.504  50.575  45.848  1.00 36.50           C
ATOM   4449 1HB  LEU B 278       9.713  50.129  46.266  1.00 36.50           H
ATOM   4450 2HB  LEU B 278      11.310  49.994  45.956  1.00 36.50           H
ATOM   4451  CG  LEU B 278      10.757  51.903  46.573  1.00 36.54           C
ATOM   4452  HG  LEU B 278      10.940  52.621  45.901  1.00 36.54           H
ATOM   4453  CD1 LEU B 278       9.535  52.295  47.436  1.00 38.93           C
ATOM   4454 1HD1 LEU B 278       9.695  53.160  47.911  1.00 38.93           H
ATOM   4455 2HD1 LEU B 278       9.344  51.596  48.126  1.00 38.93           H
ATOM   4456 3HD1 LEU B 278       8.717  52.401  46.871  1.00 38.93           H
ATOM   4457  CD2 LEU B 278      11.964  51.785  47.421  1.00 38.07           C
ATOM   4458 1HD2 LEU B 278      12.148  52.641  47.904  1.00 38.07           H
ATOM   4459 2HD2 LEU B 278      12.769  51.564  46.870  1.00 38.07           H
ATOM   4460 3HD2 LEU B 278      11.852  51.064  48.105  1.00 38.07           H
ATOM   4461  N   GLY B 279      10.264  49.496  42.257  1.00 38.41           N
ATOM   4462  H   GLY B 279       9.956  50.356  41.850  1.00 38.41           H
ATOM   4463  CA  GLY B 279      10.510  48.356  41.382  1.00 40.93           C
ATOM   4464 1HA  GLY B 279      10.371  48.653  40.437  1.00 40.93           H
ATOM   4465 2HA  GLY B 279      11.460  48.069  41.505  1.00 40.93           H
ATOM   4466  C   GLY B 279       9.571  47.201  41.707  1.00 43.57           C
ATOM   4467  O   GLY B 279      10.002  46.056  41.741  1.00 43.31           O
ATOM   4468  N   GLY B 280       8.300  47.509  41.986  1.00 43.85           N
ATOM   4469  H   GLY B 280       8.036  48.472  42.041  1.00 43.85           H
ATOM   4470  CA  GLY B 280       7.285  46.485  42.213  1.00 47.87           C
ATOM   4471 1HA  GLY B 280       6.403  46.892  41.976  1.00 47.87           H
ATOM   4472 2HA  GLY B 280       7.485  45.733  41.585  1.00 47.87           H
ATOM   4473  C   GLY B 280       7.207  45.935  43.629  1.00 49.07           C
ATOM   4474  O   GLY B 280       6.372  45.061  43.899  1.00 48.77           O
ATOM   4475  N   ARG B 281       8.066  46.437  44.526  1.00 47.50           N
ATOM   4476  H   ARG B 281       8.749  47.099  44.218  1.00 47.50           H
ATOM   4477  CA  ARG B 281       8.044  46.053  45.948  1.00 46.73           C
ATOM   4478  HA  ARG B 281       7.970  45.057  45.906  1.00 46.73           H
ATOM   4479  C   ARG B 281       6.853  46.603  46.724  1.00 46.02           C
ATOM   4480  O   ARG B 281       6.470  46.021  47.725  1.00 48.73           O
ATOM   4481  CB  ARG B 281       9.315  46.500  46.652  1.00 46.74           C
ATOM   4482 1HB  ARG B 281       9.511  47.441  46.378  1.00 46.74           H
ATOM   4483 2HB  ARG B 281       9.156  46.466  47.639  1.00 46.74           H
ATOM   4484  CG  ARG B 281      10.534  45.675  46.358  1.00 46.98           C
ATOM   4485 1HG  ARG B 281      10.523  44.857  46.933  1.00 46.98           H
ATOM   4486 2HG  ARG B 281      10.523  45.406  45.395  1.00 46.98           H
ATOM   4487  CD  ARG B 281      11.785  46.468  46.641  1.00 47.55           C
ATOM   4488 1HD  ARG B 281      11.736  47.351  46.174  1.00 47.55           H
ATOM   4489 2HD  ARG B 281      11.874  46.616  47.626  1.00 47.55           H
ATOM   4490  NE  ARG B 281      12.978  45.764  46.171  1.00 48.04           N
ATOM   4491  HE  ARG B 281      13.508  45.247  46.843  1.00 48.04           H
ATOM   4492  CZ  ARG B 281      13.407  45.764  44.909  1.00 47.07           C
ATOM   4493  NH1 ARG B 281      12.750  46.437  43.974  1.00 44.78           N
ATOM   4494 1HH1 ARG B 281      11.926  46.950  44.213  1.00 44.78           H
ATOM   4495 2HH1 ARG B 281      13.079  46.432  43.030  1.00 44.78           H
ATOM   4496  NH2 ARG B 281      14.502  45.088  44.581  1.00 46.21           N
ATOM   4497 1HH2 ARG B 281      15.004  44.580  45.281  1.00 46.21           H
ATOM   4498 2HH2 ARG B 281      14.825  45.087  43.634  1.00 46.21           H
ATOM   4499  N   ARG B 282       6.293  47.734  46.292  1.00 45.39           N
ATOM   4500  H   ARG B 282       6.716  48.218  45.526  1.00 45.39           H
ATOM   4501  CA  ARG B 282       5.074  48.297  46.902  1.00 43.97           C
ATOM   4502  HA  ARG B 282       5.007  47.872  47.805  1.00 43.97           H
ATOM   4503  C   ARG B 282       3.876  47.973  46.022  1.00 46.07           C
ATOM   4504  O   ARG B 282       3.800  48.406  44.863  1.00 45.44           O
ATOM   4505  CB  ARG B 282       5.153  49.822  47.038  1.00 42.89           C
ATOM   4506 1HB  ARG B 282       5.254  50.202  46.119  1.00 42.89           H
ATOM   4507 2HB  ARG B 282       4.290  50.135  47.435  1.00 42.89           H
ATOM   4508  CG  ARG B 282       6.287  50.388  47.897  1.00 41.27           C
ATOM   4509 1HG  ARG B 282       6.475  49.751  48.645  1.00 41.27           H
ATOM   4510 2HG  ARG B 282       7.104  50.486  47.329  1.00 41.27           H
ATOM   4511  CD  ARG B 282       5.891  51.774  48.482  1.00 40.58           C
ATOM   4512 1HD  ARG B 282       5.141  51.661  49.133  1.00 40.58           H
ATOM   4513 2HD  ARG B 282       6.678  52.178  48.947  1.00 40.58           H
ATOM   4514  NE  ARG B 282       5.442  52.745  47.475  1.00 37.72           N
ATOM   4515  HE  ARG B 282       5.803  52.653  46.547  1.00 37.72           H
ATOM   4516  CZ  ARG B 282       4.589  53.739  47.711  1.00 37.19           C
ATOM   4517  NH1 ARG B 282       4.222  54.551  46.735  1.00 36.90           N
ATOM   4518 1HH1 ARG B 282       4.586  54.420  45.813  1.00 36.90           H
ATOM   4519 2HH1 ARG B 282       3.581  55.296  46.919  1.00 36.90           H
ATOM   4520  NH2 ARG B 282       4.078  53.918  48.918  1.00 36.56           N
ATOM   4521 1HH2 ARG B 282       4.332  53.303  49.665  1.00 36.56           H
ATOM   4522 2HH2 ARG B 282       3.438  54.668  49.084  1.00 36.56           H
ATOM   4523  N   ARG B 283       2.929  47.222  46.568  1.00 47.68           N
ATOM   4524  H   ARG B 283       3.029  46.919  47.516  1.00 47.68           H
ATOM   4525  CA  ARG B 283       1.747  46.831  45.813  1.00 50.15           C
ATOM   4526  HA  ARG B 283       1.613  47.575  45.158  1.00 50.15           H
ATOM   4527  C   ARG B 283       0.507  46.761  46.687  1.00 49.47           C
ATOM   4528  O   ARG B 283      -0.491  46.184  46.295  1.00 50.17           O
ATOM   4529  CB  ARG B 283       1.984  45.514  45.061  1.00 54.15           C
ATOM   4530 1HB  ARG B 283       1.092  45.110  44.859  1.00 54.15           H
ATOM   4531 2HB  ARG B 283       2.454  45.729  44.205  1.00 54.15           H
ATOM   4532  CG  ARG B 283       2.817  44.465  45.804  1.00 58.39           C
ATOM   4533 1HG  ARG B 283       3.445  44.917  46.438  1.00 58.39           H
ATOM   4534 2HG  ARG B 283       2.214  43.851  46.313  1.00 58.39           H
ATOM   4535  CD  ARG B 283       3.612  43.666  44.783  1.00 62.99           C
ATOM   4536 1HD  ARG B 283       3.032  43.487  43.989  1.00 62.99           H
ATOM   4537 2HD  ARG B 283       4.408  44.202  44.501  1.00 62.99           H
ATOM   4538  NE  ARG B 283       4.108  42.373  45.254  1.00 67.25           N
ATOM   4539  HE  ARG B 283       4.059  42.177  46.233  1.00 67.25           H
ATOM   4540  CZ  ARG B 283       4.624  41.437  44.448  1.00 70.46           C
ATOM   4541  NH1 ARG B 283       4.705  41.658  43.136  1.00 71.21           N
ATOM   4542 1HH1 ARG B 283       4.380  42.523  42.754  1.00 71.21           H
ATOM   4543 2HH1 ARG B 283       5.090  40.959  42.534  1.00 71.21           H
ATOM   4544  NH2 ARG B 283       5.061  40.273  44.938  1.00 70.98           N
ATOM   4545 1HH2 ARG B 283       5.005  40.091  45.920  1.00 70.98           H
ATOM   4546 2HH2 ARG B 283       5.444  39.584  44.323  1.00 70.98           H
ATOM   4547  N   ASP B 284       0.579  47.355  47.870  1.00 47.05           N
ATOM   4548  H   ASP B 284       1.468  47.678  48.194  1.00 47.05           H
ATOM   4549  CA  ASP B 284      -0.588  47.554  48.714  1.00 47.37           C
ATOM   4550  HA  ASP B 284      -0.993  46.650  48.853  1.00 47.37           H
ATOM   4551  C   ASP B 284      -1.584  48.485  48.012  1.00 46.76           C
ATOM   4552  O   ASP B 284      -1.225  49.189  47.066  1.00 46.79           O
ATOM   4553  CB  ASP B 284      -0.163  48.151  50.056  1.00 47.92           C
ATOM   4554 1HB  ASP B 284      -0.982  48.326  50.602  1.00 47.92           H
ATOM   4555 2HB  ASP B 284       0.419  47.490  50.530  1.00 47.92           H
ATOM   4556  CG  ASP B 284       0.613  49.465  49.893  1.00 47.35           C
ATOM   4557  OD1 ASP B 284       1.737  49.440  49.347  1.00 46.27           O
ATOM   4558  OD2 ASP B 284       0.085  50.515  50.302  1.00 48.80           O
ATOM   4559  N   ALA B 285      -2.830  48.490  48.481  1.00 46.69           N
ATOM   4560  H   ALA B 285      -3.038  47.958  49.302  1.00 46.69           H
ATOM   4561  CA  ALA B 285      -3.905  49.245  47.840  1.00 46.75           C
ATOM   4562  HA  ALA B 285      -3.919  48.912  46.897  1.00 46.75           H
ATOM   4563  C   ALA B 285      -3.621  50.745  47.834  1.00 46.84           C
ATOM   4564  O   ALA B 285      -3.991  51.451  46.886  1.00 46.90           O
ATOM   4565  CB  ALA B 285      -5.244  48.969  48.535  1.00 46.37           C
ATOM   4566 1HB  ALA B 285      -5.446  47.990  48.548  1.00 46.37           H
ATOM   4567 2HB  ALA B 285      -5.995  49.431  48.063  1.00 46.37           H
ATOM   4568 3HB  ALA B 285      -5.230  49.292  49.481  1.00 46.37           H
ATOM   4569  N   SER B 286      -2.985  51.223  48.901  1.00 45.69           N
ATOM   4570  H   SER B 286      -2.684  50.594  49.618  1.00 45.69           H
ATOM   4571  CA  SER B 286      -2.725  52.631  49.038  1.00 44.68           C
ATOM   4572  HA  SER B 286      -3.598  53.084  48.858  1.00 44.68           H
ATOM   4573  C   SER B 286      -1.693  53.082  48.011  1.00 42.88           C
ATOM   4574  O   SER B 286      -1.911  54.081  47.337  1.00 42.52           O
ATOM   4575  CB  SER B 286      -2.290  52.961  50.451  1.00 46.63           C
ATOM   4576 1HB  SER B 286      -2.969  52.648  51.115  1.00 46.63           H
ATOM   4577 2HB  SER B 286      -1.405  52.544  50.657  1.00 46.63           H
ATOM   4578  OG  SER B 286      -2.157  54.364  50.587  1.00 50.27           O
ATOM   4579  HG  SER B 286      -2.127  54.768  49.720  1.00 50.27           H
ATOM   4580  N   THR B 287      -0.592  52.333  47.879  1.00 40.64           N
ATOM   4581  H   THR B 287      -0.406  51.619  48.554  1.00 40.64           H
ATOM   4582  CA  THR B 287       0.349  52.530  46.773  1.00 37.94           C
ATOM   4583  HA  THR B 287       0.737  53.430  46.972  1.00 37.94           H
ATOM   4584  C   THR B 287      -0.340  52.604  45.421  1.00 40.65           C
ATOM   4585  O   THR B 287      -0.129  53.545  44.673  1.00 39.85           O
ATOM   4586  CB  THR B 287       1.481  51.498  46.764  1.00 38.91           C
ATOM   4587  HB  THR B 287       1.103  50.574  46.819  1.00 38.91           H
ATOM   4588  OG1 THR B 287       2.309  51.717  47.920  1.00 37.65           O
ATOM   4589  HG1 THR B 287       1.759  51.766  48.702  1.00 37.65           H
ATOM   4590  CG2 THR B 287       2.365  51.667  45.515  1.00 37.93           C
ATOM   4591 1HG2 THR B 287       3.105  50.995  45.506  1.00 37.93           H
ATOM   4592 2HG2 THR B 287       2.777  52.578  45.488  1.00 37.93           H
ATOM   4593 3HG2 THR B 287       1.830  51.547  44.679  1.00 37.93           H
ATOM   4594  N   LEU B 288      -1.204  51.634  45.137  1.00 43.36           N
ATOM   4595  H   LEU B 288      -1.369  50.919  45.816  1.00 43.36           H
ATOM   4596  CA  LEU B 288      -1.918  51.579  43.869  1.00 45.38           C
ATOM   4597  HA  LEU B 288      -1.187  51.679  43.194  1.00 45.38           H
ATOM   4598  C   LEU B 288      -2.865  52.764  43.675  1.00 44.04           C
ATOM   4599  O   LEU B 288      -2.918  53.307  42.585  1.00 44.69           O
ATOM   4600  CB  LEU B 288      -2.611  50.212  43.650  1.00 45.98           C
ATOM   4601 1HB  LEU B 288      -3.311  50.104  44.356  1.00 45.98           H
ATOM   4602 2HB  LEU B 288      -3.045  50.227  42.749  1.00 45.98           H
ATOM   4603  CG  LEU B 288      -1.670  48.978  43.711  1.00 46.76           C
ATOM   4604  HG  LEU B 288      -1.441  48.888  44.680  1.00 46.76           H
ATOM   4605  CD1 LEU B 288      -2.345  47.680  43.273  1.00 47.88           C
ATOM   4606 1HD1 LEU B 288      -1.709  46.910  43.326  1.00 47.88           H
ATOM   4607 2HD1 LEU B 288      -2.670  47.746  42.330  1.00 47.88           H
ATOM   4608 3HD1 LEU B 288      -3.131  47.470  43.855  1.00 47.88           H
ATOM   4609  CD2 LEU B 288      -0.361  49.163  42.909  1.00 46.16           C
ATOM   4610 1HD2 LEU B 288       0.216  48.349  42.973  1.00 46.16           H
ATOM   4611 2HD2 LEU B 288       0.164  49.940  43.255  1.00 46.16           H
ATOM   4612 3HD2 LEU B 288      -0.554  49.328  41.942  1.00 46.16           H
ATOM   4613  N   GLU B 289      -3.570  53.190  44.723  1.00 44.35           N
ATOM   4614  H   GLU B 289      -3.520  52.687  45.586  1.00 44.35           H
ATOM   4615  CA  GLU B 289      -4.420  54.386  44.634  1.00 44.14           C
ATOM   4616  HA  GLU B 289      -5.115  54.157  43.952  1.00 44.14           H
ATOM   4617  C   GLU B 289      -3.580  55.602  44.230  1.00 43.07           C
ATOM   4618  O   GLU B 289      -4.025  56.454  43.458  1.00 41.98           O
ATOM   4619  CB  GLU B 289      -5.066  54.710  45.974  1.00 46.04           C
ATOM   4620 1HB  GLU B 289      -4.347  54.708  46.669  1.00 46.04           H
ATOM   4621 2HB  GLU B 289      -5.464  55.625  45.909  1.00 46.04           H
ATOM   4622  CG  GLU B 289      -6.157  53.766  46.438  1.00 51.15           C
ATOM   4623 1HG  GLU B 289      -7.020  54.039  46.013  1.00 51.15           H
ATOM   4624 2HG  GLU B 289      -5.922  52.838  46.150  1.00 51.15           H
ATOM   4625  CD  GLU B 289      -6.319  53.791  47.957  1.00 53.56           C
ATOM   4626  OE1 GLU B 289      -6.562  52.711  48.545  1.00 58.02           O
ATOM   4627  OE2 GLU B 289      -6.203  54.877  48.576  1.00 51.52           O
ATOM   4628  N   GLY B 290      -2.375  55.691  44.794  1.00 41.57           N
ATOM   4629  H   GLY B 290      -2.090  54.983  45.440  1.00 41.57           H
ATOM   4630  CA  GLY B 290      -1.458  56.790  44.498  1.00 41.22           C
ATOM   4631 1HA  GLY B 290      -1.942  57.654  44.632  1.00 41.22           H
ATOM   4632 2HA  GLY B 290      -0.685  56.739  45.130  1.00 41.22           H
ATOM   4633  C   GLY B 290      -0.965  56.694  43.076  1.00 40.51           C
ATOM   4634  O   GLY B 290      -0.887  57.701  42.369  1.00 38.67           O
ATOM   4635  N   LEU B 291      -0.642  55.471  42.658  1.00 40.47           N
ATOM   4636  H   LEU B 291      -0.729  54.702  43.291  1.00 40.47           H
ATOM   4637  CA  LEU B 291      -0.168  55.226  41.309  1.00 39.84           C
ATOM   4638  HA  LEU B 291       0.694  55.728  41.237  1.00 39.84           H
ATOM   4639  C   LEU B 291      -1.159  55.765  40.270  1.00 40.41           C
ATOM   4640  O   LEU B 291      -0.740  56.347  39.270  1.00 40.85           O
ATOM   4641  CB  LEU B 291       0.090  53.739  41.100  1.00 41.43           C
ATOM   4642 1HB  LEU B 291       0.720  53.449  41.820  1.00 41.43           H
ATOM   4643 2HB  LEU B 291      -0.787  53.273  41.217  1.00 41.43           H
ATOM   4644  CG  LEU B 291       0.679  53.266  39.768  1.00 42.24           C
ATOM   4645  HG  LEU B 291      -0.005  53.447  39.062  1.00 42.24           H
ATOM   4646  CD1 LEU B 291       1.956  54.023  39.372  1.00 40.88           C
ATOM   4647 1HD1 LEU B 291       2.314  53.690  38.499  1.00 40.88           H
ATOM   4648 2HD1 LEU B 291       2.670  53.906  40.062  1.00 40.88           H
ATOM   4649 3HD1 LEU B 291       1.777  55.002  39.278  1.00 40.88           H
ATOM   4650  CD2 LEU B 291       0.961  51.779  39.833  1.00 43.97           C
ATOM   4651 1HD2 LEU B 291       1.347  51.449  38.971  1.00 43.97           H
ATOM   4652 2HD2 LEU B 291       0.123  51.263  40.012  1.00 43.97           H
ATOM   4653 3HD2 LEU B 291       1.613  51.569  40.562  1.00 43.97           H
ATOM   4654  N   SER B 292      -2.461  55.568  40.511  1.00 41.10           N
ATOM   4655  H   SER B 292      -2.716  55.025  41.311  1.00 41.10           H
ATOM   4656  CA  SER B 292      -3.537  56.106  39.665  1.00 42.33           C
ATOM   4657  HA  SER B 292      -3.431  55.623  38.796  1.00 42.33           H
ATOM   4658  C   SER B 292      -3.420  57.594  39.444  1.00 40.27           C
ATOM   4659  O   SER B 292      -3.549  58.085  38.317  1.00 40.50           O
ATOM   4660  CB  SER B 292      -4.887  55.868  40.322  1.00 43.21           C
ATOM   4661 1HB  SER B 292      -4.818  55.904  41.319  1.00 43.21           H
ATOM   4662 2HB  SER B 292      -5.566  56.533  40.010  1.00 43.21           H
ATOM   4663  OG  SER B 292      -5.339  54.600  39.971  1.00 49.12           O
ATOM   4664  HG  SER B 292      -6.293  54.612  39.890  1.00 49.12           H
ATOM   4665  N   LEU B 293      -3.198  58.303  40.547  1.00 40.50           N
ATOM   4666  H   LEU B 293      -3.148  57.821  41.422  1.00 40.50           H
ATOM   4667  CA  LEU B 293      -3.024  59.757  40.539  1.00 38.10           C
ATOM   4668  HA  LEU B 293      -3.798  60.114  40.016  1.00 38.10           H
ATOM   4669  C   LEU B 293      -1.755  60.197  39.811  1.00 37.65           C
ATOM   4670  O   LEU B 293      -1.783  61.165  39.030  1.00 37.70           O
ATOM   4671  CB  LEU B 293      -3.064  60.285  41.971  1.00 38.04           C
ATOM   4672 1HB  LEU B 293      -2.415  59.762  42.524  1.00 38.04           H
ATOM   4673 2HB  LEU B 293      -2.797  61.249  41.965  1.00 38.04           H
ATOM   4674  CG  LEU B 293      -4.456  60.162  42.596  1.00 37.73           C
ATOM   4675  HG  LEU B 293      -4.828  59.258  42.387  1.00 37.73           H
ATOM   4676  CD1 LEU B 293      -4.436  60.264  44.134  1.00 37.91           C
ATOM   4677 1HD1 LEU B 293      -5.358  60.180  44.511  1.00 37.91           H
ATOM   4678 2HD1 LEU B 293      -4.062  61.143  44.430  1.00 37.91           H
ATOM   4679 3HD1 LEU B 293      -3.874  59.540  44.534  1.00 37.91           H
ATOM   4680  CD2 LEU B 293      -5.349  61.199  41.974  1.00 38.01           C
ATOM   4681 1HD2 LEU B 293      -6.272  61.153  42.356  1.00 38.01           H
ATOM   4682 2HD2 LEU B 293      -5.418  61.066  40.985  1.00 38.01           H
ATOM   4683 3HD2 LEU B 293      -4.995  62.120  42.136  1.00 38.01           H
ATOM   4684  N   VAL B 294      -0.660  59.480  40.071  1.00 34.37           N
ATOM   4685  H   VAL B 294      -0.697  58.815  40.817  1.00 34.37           H
ATOM   4686  CA  VAL B 294       0.590  59.612  39.326  1.00 32.54           C
ATOM   4687  HA  VAL B 294       0.905  60.530  39.566  1.00 32.54           H
ATOM   4688  C   VAL B 294       0.338  59.512  37.827  1.00 33.40           C
ATOM   4689  O   VAL B 294       0.745  60.393  37.054  1.00 31.51           O
ATOM   4690  CB  VAL B 294       1.646  58.546  39.741  1.00 30.93           C
ATOM   4691  HB  VAL B 294       1.205  57.649  39.733  1.00 30.93           H
ATOM   4692  CG1 VAL B 294       2.877  58.552  38.740  1.00 29.73           C
ATOM   4693 1HG1 VAL B 294       3.557  57.868  39.004  1.00 29.73           H
ATOM   4694 2HG1 VAL B 294       3.327  59.445  38.731  1.00 29.73           H
ATOM   4695 3HG1 VAL B 294       2.581  58.347  37.807  1.00 29.73           H
ATOM   4696  CG2 VAL B 294       2.106  58.766  41.169  1.00 30.84           C
ATOM   4697 1HG2 VAL B 294       2.784  58.082  41.436  1.00 30.84           H
ATOM   4698 2HG2 VAL B 294       1.338  58.703  41.807  1.00 30.84           H
ATOM   4699 3HG2 VAL B 294       2.522  59.669  41.277  1.00 30.84           H
ATOM   4700  N   ARG B 295      -0.340  58.446  37.406  1.00 35.21           N
ATOM   4701  H   ARG B 295      -0.623  57.743  38.059  1.00 35.21           H
ATOM   4702  CA  ARG B 295      -0.670  58.304  35.989  1.00 38.12           C
ATOM   4703  HA  ARG B 295       0.224  58.346  35.543  1.00 38.12           H
ATOM   4704  C   ARG B 295      -1.507  59.441  35.461  1.00 37.94           C
ATOM   4705  O   ARG B 295      -1.260  59.925  34.362  1.00 37.67           O
ATOM   4706  CB  ARG B 295      -1.346  56.970  35.690  1.00 41.02           C
ATOM   4707 1HB  ARG B 295      -2.083  56.827  36.351  1.00 41.02           H
ATOM   4708 2HB  ARG B 295      -1.728  57.002  34.766  1.00 41.02           H
ATOM   4709  CG  ARG B 295      -0.388  55.798  35.775  1.00 43.31           C
ATOM   4710 1HG  ARG B 295       0.092  55.695  34.904  1.00 43.31           H
ATOM   4711 2HG  ARG B 295       0.276  55.962  36.504  1.00 43.31           H
ATOM   4712  CD  ARG B 295      -1.163  54.534  36.075  1.00 45.77           C
ATOM   4713 1HD  ARG B 295      -1.609  54.614  36.967  1.00 45.77           H
ATOM   4714 2HD  ARG B 295      -1.855  54.385  35.368  1.00 45.77           H
ATOM   4715  NE  ARG B 295      -0.291  53.370  36.107  1.00 47.77           N
ATOM   4716  HE  ARG B 295       0.692  53.507  35.987  1.00 47.77           H
ATOM   4717  CZ  ARG B 295      -0.739  52.139  36.287  1.00 48.64           C
ATOM   4718  NH1 ARG B 295      -2.046  51.947  36.440  1.00 50.00           N
ATOM   4719 1HH1 ARG B 295      -2.672  52.727  36.418  1.00 50.00           H
ATOM   4720 2HH1 ARG B 295      -2.403  51.023  36.577  1.00 50.00           H
ATOM   4721  NH2 ARG B 295       0.097  51.115  36.295  1.00 44.87           N
ATOM   4722 1HH2 ARG B 295       1.077  51.268  36.164  1.00 44.87           H
ATOM   4723 2HH2 ARG B 295      -0.250  50.187  36.432  1.00 44.87           H
ATOM   4724  N   GLU B 296      -2.503  59.855  36.236  1.00 39.01           N
ATOM   4725  H   GLU B 296      -2.671  59.397  37.109  1.00 39.01           H
ATOM   4726  CA  GLU B 296      -3.351  60.963  35.835  1.00 41.04           C
ATOM   4727  HA  GLU B 296      -3.726  60.708  34.944  1.00 41.04           H
ATOM   4728  C   GLU B 296      -2.533  62.253  35.684  1.00 41.37           C
ATOM   4729  O   GLU B 296      -2.669  62.957  34.682  1.00 40.63           O
ATOM   4730  CB  GLU B 296      -4.491  61.139  36.834  1.00 42.98           C
ATOM   4731 1HB  GLU B 296      -4.993  60.279  36.924  1.00 42.98           H
ATOM   4732 2HB  GLU B 296      -4.119  61.403  37.724  1.00 42.98           H
ATOM   4733  CG  GLU B 296      -5.442  62.186  36.402  1.00 47.55           C
ATOM   4734 1HG  GLU B 296      -4.960  63.062  36.389  1.00 47.55           H
ATOM   4735 2HG  GLU B 296      -5.756  61.964  35.479  1.00 47.55           H
ATOM   4736  CD  GLU B 296      -6.632  62.299  37.307  1.00 48.75           C
ATOM   4737  OE1 GLU B 296      -6.469  62.302  38.536  1.00 51.85           O
ATOM   4738  OE2 GLU B 296      -7.746  62.416  36.777  1.00 53.57           O
ATOM   4739  N   LEU B 297      -1.668  62.546  36.664  1.00 38.44           N
ATOM   4740  H   LEU B 297      -1.647  61.973  37.484  1.00 38.44           H
ATOM   4741  CA  LEU B 297      -0.757  63.678  36.565  1.00 36.19           C
ATOM   4742  HA  LEU B 297      -1.355  64.473  36.461  1.00 36.19           H
ATOM   4743  C   LEU B 297       0.126  63.551  35.339  1.00 34.15           C
ATOM   4744  O   LEU B 297       0.226  64.478  34.549  1.00 34.43           O
ATOM   4745  CB  LEU B 297       0.112  63.818  37.839  1.00 34.04           C
ATOM   4746 1HB  LEU B 297       0.405  62.905  38.122  1.00 34.04           H
ATOM   4747 2HB  LEU B 297       0.914  64.370  37.613  1.00 34.04           H
ATOM   4748  CG  LEU B 297      -0.590  64.476  39.031  1.00 36.21           C
ATOM   4749  HG  LEU B 297      -1.497  64.061  39.105  1.00 36.21           H
ATOM   4750  CD1 LEU B 297       0.129  64.197  40.353  1.00 35.44           C
ATOM   4751 1HD1 LEU B 297      -0.344  64.635  41.118  1.00 35.44           H
ATOM   4752 2HD1 LEU B 297       1.066  64.545  40.332  1.00 35.44           H
ATOM   4753 3HD1 LEU B 297       0.170  63.215  40.538  1.00 35.44           H
ATOM   4754  CD2 LEU B 297      -0.782  65.975  38.801  1.00 34.55           C
ATOM   4755 1HD2 LEU B 297      -1.240  66.401  39.581  1.00 34.55           H
ATOM   4756 2HD2 LEU B 297      -1.338  66.144  37.987  1.00 34.55           H
ATOM   4757 3HD2 LEU B 297       0.097  66.433  38.673  1.00 34.55           H
ATOM   4758  N   TRP B 298       0.762  62.401  35.184  1.00 34.48           N
ATOM   4759  H   TRP B 298       0.726  61.716  35.912  1.00 34.48           H
ATOM   4760  CA  TRP B 298       1.512  62.119  33.971  1.00 36.89           C
ATOM   4761  HA  TRP B 298       2.307  62.718  34.066  1.00 36.89           H
ATOM   4762  C   TRP B 298       0.708  62.459  32.708  1.00 40.34           C
ATOM   4763  O   TRP B 298       1.224  63.107  31.799  1.00 41.47           O
ATOM   4764  CB  TRP B 298       1.953  60.658  33.888  1.00 36.77           C
ATOM   4765 1HB  TRP B 298       2.447  60.400  34.718  1.00 36.77           H
ATOM   4766 2HB  TRP B 298       1.157  60.064  33.775  1.00 36.77           H
ATOM   4767  CG  TRP B 298       2.848  60.476  32.728  1.00 37.82           C
ATOM   4768  CD1 TRP B 298       2.494  60.170  31.439  1.00 38.87           C
ATOM   4769  HD1 TRP B 298       1.560  59.993  31.129  1.00 38.87           H
ATOM   4770  CD2 TRP B 298       4.251  60.691  32.718  1.00 38.69           C
ATOM   4771  NE1 TRP B 298       3.607  60.142  30.637  1.00 39.03           N
ATOM   4772  HE1 TRP B 298       3.617  59.928  29.660  1.00 39.03           H
ATOM   4773  CE2 TRP B 298       4.702  60.456  31.398  1.00 39.34           C
ATOM   4774  CE3 TRP B 298       5.184  61.037  33.707  1.00 38.92           C
ATOM   4775  HE3 TRP B 298       4.891  61.205  34.648  1.00 38.92           H
ATOM   4776  CZ2 TRP B 298       6.045  60.569  31.039  1.00 39.51           C
ATOM   4777  HZ2 TRP B 298       6.350  60.406  30.101  1.00 39.51           H
ATOM   4778  CZ3 TRP B 298       6.512  61.140  33.355  1.00 36.92           C
ATOM   4779  HZ3 TRP B 298       7.188  61.379  34.051  1.00 36.92           H
ATOM   4780  CH2 TRP B 298       6.931  60.914  32.033  1.00 38.99           C
ATOM   4781  HH2 TRP B 298       7.901  61.007  31.808  1.00 38.99           H
ATOM   4782  N   ASP B 299      -0.542  62.005  32.643  1.00 40.88           N
ATOM   4783  H   ASP B 299      -0.944  61.537  33.430  1.00 40.88           H
ATOM   4784  CA  ASP B 299      -1.327  62.189  31.426  1.00 43.72           C
ATOM   4785  HA  ASP B 299      -0.730  61.877  30.686  1.00 43.72           H
ATOM   4786  C   ASP B 299      -1.644  63.650  31.198  1.00 41.78           C
ATOM   4787  O   ASP B 299      -1.620  64.122  30.062  1.00 42.21           O
ATOM   4788  CB  ASP B 299      -2.601  61.333  31.436  1.00 47.43           C
ATOM   4789 1HB  ASP B 299      -3.054  61.438  32.321  1.00 47.43           H
ATOM   4790 2HB  ASP B 299      -3.210  61.652  30.710  1.00 47.43           H
ATOM   4791  CG  ASP B 299      -2.308  59.853  31.211  1.00 51.77           C
ATOM   4792  OD1 ASP B 299      -1.137  59.473  30.922  1.00 51.94           O
ATOM   4793  OD2 ASP B 299      -3.261  59.058  31.325  1.00 55.23           O
ATOM   4794  N   LEU B 300      -1.890  64.369  32.288  1.00 40.45           N
ATOM   4795  H   LEU B 300      -1.846  63.926  33.184  1.00 40.45           H
ATOM   4796  CA  LEU B 300      -2.224  65.793  32.212  1.00 39.65           C
ATOM   4797  HA  LEU B 300      -2.855  65.846  31.438  1.00 39.65           H
ATOM   4798  C   LEU B 300      -1.025  66.662  31.915  1.00 37.61           C
ATOM   4799  O   LEU B 300      -1.122  67.573  31.104  1.00 35.93           O
ATOM   4800  CB  LEU B 300      -2.884  66.274  33.504  1.00 38.18           C
ATOM   4801 1HB  LEU B 300      -2.303  66.004  34.272  1.00 38.18           H
ATOM   4802 2HB  LEU B 300      -2.949  67.271  33.469  1.00 38.18           H
ATOM   4803  CG  LEU B 300      -4.281  65.716  33.749  1.00 38.54           C
ATOM   4804  HG  LEU B 300      -4.249  64.738  33.543  1.00 38.54           H
ATOM   4805  CD1 LEU B 300      -4.633  65.946  35.222  1.00 39.15           C
ATOM   4806 1HD1 LEU B 300      -5.545  65.595  35.432  1.00 39.15           H
ATOM   4807 2HD1 LEU B 300      -4.620  66.921  35.446  1.00 39.15           H
ATOM   4808 3HD1 LEU B 300      -3.980  65.484  35.823  1.00 39.15           H
ATOM   4809  CD2 LEU B 300      -5.371  66.312  32.813  1.00 37.41           C
ATOM   4810 1HD2 LEU B 300      -6.268  65.917  33.011  1.00 37.41           H
ATOM   4811 2HD2 LEU B 300      -5.159  66.128  31.853  1.00 37.41           H
ATOM   4812 3HD2 LEU B 300      -5.439  67.303  32.928  1.00 37.41           H
ATOM   4813  N   ILE B 301       0.099  66.394  32.586  1.00 37.89           N
ATOM   4814  H   ILE B 301       0.142  65.583  33.169  1.00 37.89           H
ATOM   4815  CA  ILE B 301       1.255  67.259  32.482  1.00 36.90           C
ATOM   4816  HA  ILE B 301       0.852  68.174  32.513  1.00 36.90           H
ATOM   4817  C   ILE B 301       1.959  67.098  31.134  1.00 38.29           C
ATOM   4818  O   ILE B 301       2.452  68.072  30.567  1.00 38.86           O
ATOM   4819  CB  ILE B 301       2.244  67.065  33.685  1.00 36.94           C
ATOM   4820  HB  ILE B 301       2.484  66.098  33.772  1.00 36.94           H
ATOM   4821  CG1 ILE B 301       1.578  67.518  34.986  1.00 36.19           C
ATOM   4822 1HG1 ILE B 301       1.550  68.518  34.982  1.00 36.19           H
ATOM   4823 2HG1 ILE B 301       0.645  67.158  34.992  1.00 36.19           H
ATOM   4824  CG2 ILE B 301       3.542  67.855  33.457  1.00 34.46           C
ATOM   4825 1HG2 ILE B 301       4.175  67.734  34.222  1.00 34.46           H
ATOM   4826 2HG2 ILE B 301       3.355  68.833  33.365  1.00 34.46           H
ATOM   4827 3HG2 ILE B 301       4.005  67.551  32.624  1.00 34.46           H
ATOM   4828  CD1 ILE B 301       2.274  67.064  36.285  1.00 34.15           C
ATOM   4829 1HD1 ILE B 301       1.783  67.397  37.090  1.00 34.15           H
ATOM   4830 2HD1 ILE B 301       3.210  67.412  36.330  1.00 34.15           H
ATOM   4831 3HD1 ILE B 301       2.314  66.066  36.340  1.00 34.15           H
ATOM   4832  N   GLN B 302       2.016  65.866  30.635  1.00 38.66           N
ATOM   4833  H   GLN B 302       1.613  65.118  31.162  1.00 38.66           H
ATOM   4834  CA  GLN B 302       2.643  65.557  29.349  1.00 39.11           C
ATOM   4835  HA  GLN B 302       2.656  64.557  29.329  1.00 39.11           H
ATOM   4836  C   GLN B 302       4.081  66.008  29.217  1.00 38.90           C
ATOM   4837  O   GLN B 302       4.445  66.782  28.285  1.00 35.54           O
ATOM   4838  CB  GLN B 302       1.815  66.124  28.222  1.00 43.17           C
ATOM   4839 1HB  GLN B 302       1.734  67.115  28.333  1.00 43.17           H
ATOM   4840 2HB  GLN B 302       2.257  65.921  27.348  1.00 43.17           H
ATOM   4841  CG  GLN B 302       0.460  65.541  28.210  1.00 48.06           C
ATOM   4842 1HG  GLN B 302       0.532  64.550  28.101  1.00 48.06           H
ATOM   4843 2HG  GLN B 302       0.007  65.749  29.077  1.00 48.06           H
ATOM   4844  CD  GLN B 302      -0.339  66.102  27.091  1.00 53.78           C
ATOM   4845  OE1 GLN B 302      -1.076  67.071  27.271  1.00 56.64           O
ATOM   4846  NE2 GLN B 302      -0.180  65.524  25.902  1.00 55.65           N
ATOM   4847 1HE2 GLN B 302      -0.671  65.876  25.105  1.00 55.65           H
ATOM   4848 2HE2 GLN B 302       0.431  64.738  25.806  1.00 55.65           H
ATOM   4849  N   LEU B 303       4.902  65.514  30.146  1.00 37.99           N
ATOM   4850  H   LEU B 303       4.525  64.960  30.888  1.00 37.99           H
ATOM   4851  CA  LEU B 303       6.323  65.764  30.101  1.00 37.42           C
ATOM   4852  HA  LEU B 303       6.429  66.758  30.113  1.00 37.42           H
ATOM   4853  C   LEU B 303       6.885  65.168  28.830  1.00 39.29           C
ATOM   4854  O   LEU B 303       6.481  64.071  28.410  1.00 40.72           O
ATOM   4855  CB  LEU B 303       7.026  65.143  31.310  1.00 37.69           C
ATOM   4856 1HB  LEU B 303       6.773  64.176  31.332  1.00 37.69           H
ATOM   4857 2HB  LEU B 303       8.010  65.227  31.152  1.00 37.69           H
ATOM   4858  CG  LEU B 303       6.736  65.723  32.703  1.00 36.79           C
ATOM   4859  HG  LEU B 303       5.754  65.678  32.888  1.00 36.79           H
ATOM   4860  CD1 LEU B 303       7.479  64.870  33.711  1.00 35.27           C
ATOM   4861 1HD1 LEU B 303       7.327  65.202  34.642  1.00 35.27           H
ATOM   4862 2HD1 LEU B 303       8.464  64.885  33.536  1.00 35.27           H
ATOM   4863 3HD1 LEU B 303       7.174  63.919  33.670  1.00 35.27           H
ATOM   4864  CD2 LEU B 303       7.116  67.221  32.821  1.00 32.27           C
ATOM   4865 1HD2 LEU B 303       6.917  67.570  33.737  1.00 32.27           H
ATOM   4866 2HD2 LEU B 303       6.604  67.773  32.163  1.00 32.27           H
ATOM   4867 3HD2 LEU B 303       8.091  67.358  32.645  1.00 32.27           H
ATOM   4868  N   SER B 304       7.815  65.899  28.227  1.00 39.36           N
ATOM   4869  H   SER B 304       7.984  66.824  28.567  1.00 39.36           H
ATOM   4870  CA  SER B 304       8.598  65.430  27.104  1.00 40.50           C
ATOM   4871  HA  SER B 304       7.944  65.210  26.380  1.00 40.50           H
ATOM   4872  C   SER B 304       9.384  64.174  27.488  1.00 39.39           C
ATOM   4873  O   SER B 304      10.311  64.243  28.302  1.00 37.84           O
ATOM   4874  CB  SER B 304       9.548  66.537  26.651  1.00 41.73           C
ATOM   4875 1HB  SER B 304       9.044  67.303  26.251  1.00 41.73           H
ATOM   4876 2HB  SER B 304      10.106  66.866  27.413  1.00 41.73           H
ATOM   4877  OG  SER B 304      10.419  66.036  25.666  1.00 45.72           O
ATOM   4878  HG  SER B 304      11.293  65.922  26.040  1.00 45.72           H
ATOM   4879  N   PRO B 305       9.010  63.011  26.920  1.00 39.57           N
ATOM   4880  CA  PRO B 305       9.662  61.791  27.413  1.00 39.23           C
ATOM   4881  HA  PRO B 305       9.798  61.891  28.399  1.00 39.23           H
ATOM   4882  C   PRO B 305      11.095  61.547  26.887  1.00 39.67           C
ATOM   4883  O   PRO B 305      11.540  62.169  25.913  1.00 40.08           O
ATOM   4884  CB  PRO B 305       8.684  60.670  27.002  1.00 38.76           C
ATOM   4885 1HB  PRO B 305       9.175  59.845  26.723  1.00 38.76           H
ATOM   4886 2HB  PRO B 305       8.054  60.448  27.746  1.00 38.76           H
ATOM   4887  CG  PRO B 305       7.928  61.225  25.846  1.00 40.73           C
ATOM   4888 1HG  PRO B 305       8.372  60.947  24.994  1.00 40.73           H
ATOM   4889 2HG  PRO B 305       6.991  60.876  25.863  1.00 40.73           H
ATOM   4890  CD  PRO B 305       7.921  62.731  25.958  1.00 39.62           C
ATOM   4891 1HD  PRO B 305       8.112  63.162  25.076  1.00 39.62           H
ATOM   4892 2HD  PRO B 305       7.047  63.065  26.310  1.00 39.62           H
ATOM   4893  N   GLY B 306      11.819  60.657  27.549  1.00 38.10           N
ATOM   4894  H   GLY B 306      11.471  60.281  28.408  1.00 38.10           H
ATOM   4895  CA  GLY B 306      13.111  60.217  27.049  1.00 37.23           C
ATOM   4896 1HA  GLY B 306      13.076  59.227  26.910  1.00 37.23           H
ATOM   4897 2HA  GLY B 306      13.282  60.671  26.174  1.00 37.23           H
ATOM   4898  C   GLY B 306      14.205  60.556  28.021  1.00 36.97           C
ATOM   4899  O   GLY B 306      13.970  61.231  29.021  1.00 33.45           O
ATOM   4900  N   LEU B 307      15.406  60.082  27.718  1.00 38.39           N
ATOM   4901  H   LEU B 307      15.508  59.533  26.889  1.00 38.39           H
ATOM   4902  CA  LEU B 307      16.587  60.328  28.544  1.00 38.50           C
ATOM   4903  HA  LEU B 307      16.355  60.051  29.477  1.00 38.50           H
ATOM   4904  C   LEU B 307      16.964  61.820  28.476  1.00 38.49           C
ATOM   4905  O   LEU B 307      17.118  62.387  27.382  1.00 38.67           O
ATOM   4906  CB  LEU B 307      17.746  59.506  28.009  1.00 40.10           C
ATOM   4907 1HB  LEU B 307      17.357  58.910  27.307  1.00 40.10           H
ATOM   4908 2HB  LEU B 307      18.370  60.160  27.583  1.00 40.10           H
ATOM   4909  CG  LEU B 307      18.611  58.611  28.886  1.00 42.12           C
ATOM   4910  HG  LEU B 307      18.255  57.679  28.813  1.00 42.12           H
ATOM   4911  CD1 LEU B 307      20.082  58.707  28.411  1.00 42.76           C
ATOM   4912 1HD1 LEU B 307      20.677  58.129  28.969  1.00 42.76           H
ATOM   4913 2HD1 LEU B 307      20.419  59.646  28.475  1.00 42.76           H
ATOM   4914 3HD1 LEU B 307      20.171  58.413  27.460  1.00 42.76           H
ATOM   4915  CD2 LEU B 307      18.495  58.904  30.338  1.00 41.44           C
ATOM   4916 1HD2 LEU B 307      19.078  58.294  30.874  1.00 41.44           H
ATOM   4917 2HD2 LEU B 307      17.554  58.785  30.654  1.00 41.44           H
ATOM   4918 3HD2 LEU B 307      18.769  59.845  30.537  1.00 41.44           H
ATOM   4919  N   LYS B 308      17.079  62.457  29.636  1.00 34.37           N
ATOM   4920  H   LYS B 308      16.905  61.962  30.487  1.00 34.37           H
ATOM   4921  CA  LYS B 308      17.455  63.867  29.690  1.00 33.01           C
ATOM   4922  HA  LYS B 308      17.385  64.222  28.758  1.00 33.01           H
ATOM   4923  C   LYS B 308      18.885  63.975  30.218  1.00 34.88           C
ATOM   4924  O   LYS B 308      19.247  63.325  31.204  1.00 33.85           O
ATOM   4925  CB  LYS B 308      16.503  64.651  30.576  1.00 31.19           C
ATOM   4926 1HB  LYS B 308      16.546  64.273  31.501  1.00 31.19           H
ATOM   4927 2HB  LYS B 308      16.798  65.606  30.592  1.00 31.19           H
ATOM   4928  CG  LYS B 308      15.056  64.591  30.087  1.00 30.14           C
ATOM   4929 1HG  LYS B 308      14.719  63.654  30.178  1.00 30.14           H
ATOM   4930 2HG  LYS B 308      14.497  65.202  30.647  1.00 30.14           H
ATOM   4931  CD  LYS B 308      14.936  65.014  28.634  1.00 31.79           C
ATOM   4932 1HD  LYS B 308      15.373  65.907  28.524  1.00 31.79           H
ATOM   4933 2HD  LYS B 308      15.407  64.340  28.065  1.00 31.79           H
ATOM   4934  CE  LYS B 308      13.469  65.113  28.188  1.00 32.09           C
ATOM   4935 1HE  LYS B 308      12.893  65.298  28.985  1.00 32.09           H
ATOM   4936 2HE  LYS B 308      13.374  65.858  27.527  1.00 32.09           H
ATOM   4937  NZ  LYS B 308      12.949  63.898  27.550  1.00 33.15           N
ATOM   4938 1HZ  LYS B 308      11.993  64.016  27.280  1.00 33.15           H
ATOM   4939 2HZ  LYS B 308      12.998  63.117  28.173  1.00 33.15           H
ATOM   4940 3HZ  LYS B 308      13.474  63.671  26.730  1.00 33.15           H
ATOM   4941  N   SER B 309      19.696  64.768  29.529  1.00 34.80           N
ATOM   4942  H   SER B 309      19.357  65.193  28.690  1.00 34.80           H
ATOM   4943  CA  SER B 309      21.061  65.041  29.952  1.00 37.44           C
ATOM   4944  HA  SER B 309      21.458  64.172  30.247  1.00 37.44           H
ATOM   4945  C   SER B 309      21.063  66.024  31.072  1.00 36.23           C
ATOM   4946  O   SER B 309      20.088  66.741  31.271  1.00 36.81           O
ATOM   4947  CB  SER B 309      21.807  65.680  28.797  1.00 37.71           C
ATOM   4948 1HB  SER B 309      21.262  66.394  28.357  1.00 37.71           H
ATOM   4949 2HB  SER B 309      22.683  66.063  29.091  1.00 37.71           H
ATOM   4950  OG  SER B 309      22.053  64.662  27.862  1.00 40.99           O
ATOM   4951  HG  SER B 309      22.109  63.820  28.314  1.00 40.99           H
ATOM   4952  N   TYR B 310      22.174  66.073  31.790  1.00 38.29           N
ATOM   4953  H   TYR B 310      22.839  65.330  31.717  1.00 38.29           H
ATOM   4954  CA  TYR B 310      22.446  67.191  32.686  1.00 38.94           C
ATOM   4955  HA  TYR B 310      21.705  67.219  33.357  1.00 38.94           H
ATOM   4956  C   TYR B 310      22.481  68.470  31.838  1.00 37.85           C
ATOM   4957  O   TYR B 310      23.146  68.505  30.782  1.00 36.98           O
ATOM   4958  CB  TYR B 310      23.785  66.988  33.433  1.00 42.90           C
ATOM   4959 1HB  TYR B 310      24.452  66.579  32.810  1.00 42.90           H
ATOM   4960 2HB  TYR B 310      24.124  67.874  33.750  1.00 42.90           H
ATOM   4961  CG  TYR B 310      23.646  66.084  34.630  1.00 48.20           C
ATOM   4962  CD1 TYR B 310      23.887  64.711  34.517  1.00 50.45           C
ATOM   4963  HD1 TYR B 310      24.171  64.336  33.635  1.00 50.45           H
ATOM   4964  CD2 TYR B 310      23.236  66.588  35.873  1.00 48.15           C
ATOM   4965  HD2 TYR B 310      23.043  67.564  35.970  1.00 48.15           H
ATOM   4966  CE1 TYR B 310      23.739  63.848  35.613  1.00 51.50           C
ATOM   4967  HE1 TYR B 310      23.918  62.869  35.512  1.00 51.50           H
ATOM   4968  CE2 TYR B 310      23.093  65.740  36.982  1.00 50.79           C
ATOM   4969  HE2 TYR B 310      22.815  66.112  37.868  1.00 50.79           H
ATOM   4970  CZ  TYR B 310      23.343  64.363  36.838  1.00 51.51           C
ATOM   4971  OH  TYR B 310      23.209  63.497  37.905  1.00 51.09           O
ATOM   4972  HH  TYR B 310      23.178  63.997  38.720  1.00 51.09           H
ATOM   4973  N   PRO B 311      21.754  69.511  32.285  1.00 36.03           N
ATOM   4974  CA  PRO B 311      21.657  70.766  31.564  1.00 33.41           C
ATOM   4975  HA  PRO B 311      21.584  70.612  30.579  1.00 33.41           H
ATOM   4976  C   PRO B 311      22.896  71.630  31.795  1.00 31.91           C
ATOM   4977  O   PRO B 311      23.810  71.230  32.520  1.00 30.27           O
ATOM   4978  CB  PRO B 311      20.439  71.406  32.209  1.00 32.15           C
ATOM   4979 1HB  PRO B 311      20.456  72.403  32.131  1.00 32.15           H
ATOM   4980 2HB  PRO B 311      19.586  71.056  31.823  1.00 32.15           H
ATOM   4981  CG  PRO B 311      20.599  70.980  33.620  1.00 36.07           C
ATOM   4982 1HG  PRO B 311      21.326  71.501  34.068  1.00 36.07           H
ATOM   4983 2HG  PRO B 311      19.744  71.098  34.125  1.00 36.07           H
ATOM   4984  CD  PRO B 311      20.961  69.544  33.524  1.00 32.90           C
ATOM   4985 1HD  PRO B 311      21.506  69.251  34.309  1.00 32.90           H
ATOM   4986 2HD  PRO B 311      20.148  68.966  33.448  1.00 32.90           H
ATOM   4987  N   ALA B 312      22.928  72.808  31.175  1.00 31.41           N
ATOM   4988  H   ALA B 312      22.239  73.019  30.482  1.00 31.41           H
ATOM   4989  CA  ALA B 312      23.951  73.792  31.491  1.00 31.38           C
ATOM   4990  HA  ALA B 312      24.838  73.453  31.178  1.00 31.38           H
ATOM   4991  C   ALA B 312      23.893  74.008  33.011  1.00 30.94           C
ATOM   4992  O   ALA B 312      22.806  73.961  33.602  1.00 30.60           O
ATOM   4993  CB  ALA B 312      23.668  75.082  30.769  1.00 31.51           C
ATOM   4994 1HB  ALA B 312      23.703  74.953  29.778  1.00 31.51           H
ATOM   4995 2HB  ALA B 312      24.338  75.783  31.012  1.00 31.51           H
ATOM   4996 3HB  ALA B 312      22.760  75.431  31.002  1.00 31.51           H
ATOM   4997  N   PRO B 313      25.052  74.219  33.648  1.00 30.67           N
ATOM   4998  CA  PRO B 313      25.117  74.313  35.107  1.00 30.40           C
ATOM   4999  HA  PRO B 313      24.889  73.441  35.541  1.00 30.40           H
ATOM   5000  C   PRO B 313      24.110  75.328  35.607  1.00 29.12           C
ATOM   5001  O   PRO B 313      23.411  75.069  36.602  1.00 32.41           O
ATOM   5002  CB  PRO B 313      26.558  74.800  35.365  1.00 29.41           C
ATOM   5003 1HB  PRO B 313      26.610  75.798  35.396  1.00 29.41           H
ATOM   5004 2HB  PRO B 313      26.929  74.420  36.212  1.00 29.41           H
ATOM   5005  CG  PRO B 313      27.317  74.289  34.206  1.00 30.40           C
ATOM   5006 1HG  PRO B 313      28.155  74.820  34.079  1.00 30.40           H
ATOM   5007 2HG  PRO B 313      27.549  73.326  34.341  1.00 30.40           H
ATOM   5008  CD  PRO B 313      26.373  74.466  33.035  1.00 31.50           C
ATOM   5009 1HD  PRO B 313      26.422  75.392  32.660  1.00 31.50           H
ATOM   5010 2HD  PRO B 313      26.557  73.802  32.310  1.00 31.50           H
ATOM   5011  N   TYR B 314      24.001  76.459  34.901  1.00 29.46           N
ATOM   5012  H   TYR B 314      24.662  76.645  34.174  1.00 29.46           H
ATOM   5013  CA  TYR B 314      22.945  77.426  35.163  1.00 28.56           C
ATOM   5014  HA  TYR B 314      22.125  76.882  35.340  1.00 28.56           H
ATOM   5015  C   TYR B 314      22.723  78.289  33.941  1.00 28.62           C
ATOM   5016  O   TYR B 314      23.530  78.282  33.013  1.00 26.74           O
ATOM   5017  CB  TYR B 314      23.262  78.293  36.398  1.00 27.66           C
ATOM   5018 1HB  TYR B 314      22.433  78.784  36.664  1.00 27.66           H
[truncated: 145,835 more chars]
